# Supplementary material for: Diversity and disparity through time in the adaptive radiation of Antarctic notothenioid fishes
Source: J Evol Biol. 2015 Jan 30;28(2):376–94. doi: 10.1111/jeb.12570 (PMC4407914; doi:10.1111/jeb.12570)
Supplement: Supplementary file 2 [file jeb0028-0376-sd2.xlsx]

## Sheet: Sequences
	Species	Reference	mt-co1	mt-nd2	mt-nd4	mt-cyb	myh6	PTCHD4	enc1	tbr1b	rps7	zic1	snx33
	Aethotaxis mitopteryx	DeWitt 1962	JN640757	DQ367401		JF264479	JF264517	JF264555		JF264591	JN186862	JN186820	JN186956
	Akarotaxis nudiceps	Waite 1916	HQ712806	HQ170108	KJ721660*	KJ721597*	HQ169824	HQ169944	KJ721620*	HQ170270	HQ170152	HQ169704	HQ170211
	Artedidraco orianae	Regan 1914	HQ712842	JN186888	KJ721661*	KJ721588*	KJ721637*	KJ721680*	KJ721621*	JN186984	JN186848	JN186807	JN186943
	Artedidraco shackletoni	Waite 1911	HQ712860	JN186889	KJ721662*	KJ721589*	KJ721638*	KJ721681*	KJ721622*	KJ721689*	JN186849	JN186808	JN186944
	Artedidraco skottsbergi	Lönnberg 1905	EU326314	FJ973334	KJ721658*	KJ721585*	KJ721639*	KJ721673*	KJ721600*	KJ721688*	JN186850	JN186809	JN186945
	Bovichtus diacanthus	Carmichael 1819	FKCI042-11†	JN186883	HM050092	HM049936	HM050034	HM050153	HM049977	HM050214	JN186843	JN186802	JN186938
	Chaenocephalus aceratus	Lönnberg 1906	NC_015654	NC_015654	NC_015654	NC_015654	HM050036	HM050155	KJ721624*	HM050216	HM166091	HQ169673	HQ170180
	Chaenodraco wilsoni	Regan 1914	HQ712902	AY249504	KJ721646*	AF037116	HQ169795	HQ169915	KJ721601*	HQ170241	HM165755	HQ169675	HQ170182
	Champsocephalus gunnari	Lönnberg 1905	EU326333	HQ170098	HM050095	HM049938	HM050037	HM050156	HM049979	HM050217	HQ170138	HQ169679	HQ170186
	Chionodraco hamatus	Lönnberg 1905	HQ712911	HQ170102	HM050097	HM049940	HM050039	HM050158	HM049981	HM050219	HQ170142	HQ169684	HQ170191
	Chionodraco rastrospinosus	DeWitt and Hureau 1979	DQ526431	DQ526431	DQ526431	JF264486	HQ169808	JF264562	KJ721602*	JF264598	HM165855	HQ169688	HQ170195
	Cottoperca trigloides	Forster 1801	EU074393	JN186884			KJ721640*	KJ721682*	KJ721625*	KJ721690*	JN186844	JN186803	JN186939
	Cryodraco antarcticus	Dollo 1900	HQ712947†	AY249494	KJ721647*	JF264488	HQ169810	JF264564	KJ721603*	JF264600	HM165959	HQ169690	HQ170197
	Cygnodraco mawsoni	Waite 1916	HQ712957	HQ170116	KJ721663*	KJ721593*	HQ169834	HQ169954	KJ721623*	HQ170280	HQ170160	HQ169713	HQ170220
	Dacodraco hunteri	Waite 1916	HQ712963	AY249507	KJ721648*	AF037123	HQ169814	KJ721674*	KJ721604*	HQ170260	HQ170148	HQ169694	HQ170201
	Dissostichus eleginoides	Smitt 1898	EU074419	FJ647713	KJ721664*	AB723627	KJ721641*	KJ721683*	KJ721626*	KJ721691*	FJ647672	JN186821	JN186957
	Dissostichus mawsoni	Norman 1937	EU326341	DQ184498	KJ721665*	JF264490	JN187040	JF264566	KJ721605*	JN186999	AY517753	JN186822	JN186958
	Dolloidraco longedorsalis	Roule 1913	HQ712977	HQ169654	KJ721666*	KJ721590*	HQ169792	HQ169912	KJ721627*	HQ170238	HQ169670	HQ169672	HQ170179
	Eleginops maclovinus	Cuvier in Cuvier and Valenciennes 1830	EU074421	DQ526429	DQ526429	DQ526429	HM050045	HM050163	HM049985	HM050225	JN186846	JN186805	JN186941
	Gobionotothen gibberifrons	Lönnberg 1905	EU326348	JN186898	HM050107	JF264492	JF264530	JF264568	HM049991	JF264604	JN186865	JN186824	JN186960
	Gymnodraco acuticeps	Boulenger 1902	HQ713012	HQ170120	KJ721649*	JF264494	JF264532	JF264570	KJ721606*	JF264606	HQ170165	HQ169718	HQ170225
	Harpagifer antarcticus	Nybelin 1947	GW343945	HQ170094	GW345019	AF490647	HQ169791	HQ169911		HQ170237	HQ170134	JN186819	JN186955
	Histiodraco velifer	Regan 1914	HQ713028	FJ973335	KJ721667*	KJ721598*	KJ721642*	KJ721684*		JN186987	JN186851	JN186810	JN186946
	Lepidonotothen larseni	Lönnberg 1905	EU326358	JN186900	HM050115	HM049950	HM050056	HM050177	KJ721628*	HM050238	JN186867	JN186826	JN186962
	Lepidonotothen nudifrons	Lönnberg 1905	EU326350	JN186901		JF264497	HM166362	JF264573	KJ721607*	HM166212	JN186868	HM166187	HM166237
	Lepidonotothen squamifrons	Günther 1880	EU326369	JN186902	HM050116	JF264498	JF264536	JF264574	HM049998	JF264610	JN186869	JN186827	JN186963
	Neopagetopsis ionah	Nybelin 1947	HQ713092	AY249508	KJ721650*	JF264500	HQ169817	JF264576	KJ721608*	JF264612	HM165690	HQ169697	HQ170204
	Notothenia coriiceps	Richardson 1844	NC_015653	FJ647714	NC_015653	JF264503	JN187047	JF264578	HM050003	JF264614	FJ647673	JN186829	JN186965
	Notothenia rossii	Richardson 1844	EU326394	AY256566	KJ721651*	JF264504	JN187048	JF264579	KJ721609*	JF264616	JN186871	JN186830	JN186966
	Pagetopsis macropterus	Boulenger 1907	HQ713116	AY249511	KJ721652*	KJ721591*	KJ721634*	KJ721675*	KJ721610*	HQ170264	HM165520	HQ169698	HQ170205
	Pagetopsis maculatus	Barsukov and Permitin 1958	HQ713124	HQ170106	KJ721668*	KJ721594*	HQ169820	HQ169940	KJ721629*	HQ170266	HQ170150	HQ169700	HQ170207
	Parachaenichthys charcoti	Vaillant 1906	EU326408	HQ170122	HM050125	HM049959	HM050068	HM050186	HM050008	HM050250	HQ170166	HQ169720	HQ170227
	Parachaenichthys georgianus	Fischer 1885	EATFR019-12†	HQ170124	KJ721669*	KJ721595*	HQ169842	HQ169962	KJ721630*	HQ170288	HQ170168	HQ169721	HQ170228
	Patagonotothen guntheri	Norman 1937	EU326412	JN186905	KJ721670*	KJ721596*	KJ721643*	KJ721685*	KJ721631*	KJ721692*	JN186874	JN186833	JN186969
	Pleuragramma antarctica	Boulenger 1902	JF933905	JF933905	KJ721653*	JF264506	JN187057	JF264581	KJ721611*	JF264618		JN186839	JN186975
	Pogonophryne marmorata	Norman 1938	JN641111	FJ973352		AF490639	JN187034			JN186993	JN186857	JN186816	JN186952
	Pogonophryne scotti	Regan 1914	HQ713182	FJ973356	HM050132	HM049962	HM050072	HM050193	KJ721612*	JF264621	JN186858	JN186817	JN186953
	Prionodraco evansii	Regan 1914	EU326415	HQ170125	KJ721671*	AF490628	KJ721644*	KJ721686*	KJ721632*	KJ721693*	HQ170170	HQ169723	HQ170230
	Pseudaphritis urvillii	Valenciennes in Cuvier and Valenciennes 1832	EATFR004-12†		HM050134	HM049963	HM050074	HM050195	HM050016	HM050258	JN186845	JN186804	JN186940
	Pseudochaenichthys georgianus	Norman 1937	EU326419	AY249509		JF264509	HQ169822	JF264584		JF264622	HM165578	HQ169703	HQ170210
	Racovitzia glacialis	Dollo 1900	HQ713222	HQ170130	KJ721654*	KJ721592*	HQ169848	KJ721676*	KJ721613*	HQ170294	HQ170174	HQ169728	HQ170235
	Trematomus bernacchii	Boulenger 1902	HQ713356	FJ647717		KJ721586*	KJ721645*	KJ721677*	KJ721614*	KJ721694*	FJ647676	HM166191	HM166241
	Trematomus borchgrevinki	Boulenger 1902	HQ713126	FJ647716	KJ721672*	KJ721599*	HM166364	KJ721687*	KJ721633*	KJ721695*	FJ647674	HM166189	HM166239
	Trematomus eulepidotus	Regan 1914	EU326426	FJ647720		JF264510	HM166368	JF264585	KJ721615*	HM166218	FJ647682	HM166193	HM166243
	Trematomus hansoni	Boulenger 1902	EU326427	FJ647722	KJ721659*	JF264512	JF264550	JF264587	KJ721616*	JF264625	FJ647686	JN186840	JN186976
	Trematomus newnesi	Boulenger 1902	EU326429	FJ647730	HM050143	JF264513	HM166377	HM050204	HM050025	HM166227	FJ647694	HM166202	HM166252
	Trematomus pennellii	Regan 1914	EU326430	FJ647744	KJ721655*	KJ721587*	KJ721635*	KJ721678*	KJ721617*		FJ647706	JN186841	JN186977
	Trematomus scotti	Boulenger 1907	EU326435	FJ647734	KJ721656*		KJ721636*	KJ721679*	KJ721618*		FJ647708	HM166208	HM166258
	Trematomus tokarevi	Andriashev 1978	HQ713355	FJ647740	KJ721657*	JF264516	HM166384	JF264590	KJ721619*	HM166234	FJ647710	HM166209	HM166259
