# Supplementary material for: Diversity and disparity through time in the adaptive radiation of Antarctic notothenioid fishes
Source: J Evol Biol. 2015 Jan 30;28(2):376–94. doi: 10.1111/jeb.12570 (PMC4407914; doi:10.1111/jeb.12570)
Supplement: Supplementary file 3 [file jeb0028-0376-sd3.xlsx]

## Sheet: Sheet 1
Species	Latitude	Longitude	Temperature
Pleuragramma antarctica	-77.75	166.75	-1.79
Pleuragramma antarctica	-77.75	166.25	-1.79
Pleuragramma antarctica	-77.75	178.75	-1.79
Pleuragramma antarctica	-77.75	177.75	-1.79
Pleuragramma antarctica	-77.75	174.75	-1.79
Pleuragramma antarctica	-77.25	169.25	-1.79
Pleuragramma antarctica	-77.25	168.75	-1.79
Pleuragramma antarctica	-77.25	166.25	-1.79
Pleuragramma antarctica	-77.25	177.25	-1.79
Pleuragramma antarctica	-77.25	164.75	-1.79
Pleuragramma antarctica	-77.25	172.25	-1.79
Pleuragramma antarctica	-76.75	174.75	-1.79
Pleuragramma antarctica	-76.75	170.75	-1.79
Pleuragramma antarctica	-76.75	-49.25	-1.79
Pleuragramma antarctica	-76.75	-48.75	-1.79
Pleuragramma antarctica	-76.75	-48.25	-1.79
Pleuragramma antarctica	-76.25	-176.75	-1.79
Pleuragramma antarctica	-76.25	168.25	-1.79
Pleuragramma antarctica	-76.25	178.25	-1.79
Pleuragramma antarctica	-76.25	170.75	-1.79
Pleuragramma antarctica	-76.25	-48.75	-1.79
Pleuragramma antarctica	-75.75	-178.75	-1.79
Pleuragramma antarctica	-75.75	-173.25	-1.79
Pleuragramma antarctica	-75.75	172.25	-1.79
Pleuragramma antarctica	-75.25	169.25	-1.79
Pleuragramma antarctica	-75.25	168.75	-1.79
Pleuragramma antarctica	-75.25	165.75	-1.79
Pleuragramma antarctica	-75.25	176.75	-1.79
Pleuragramma antarctica	-75.25	170.25	-1.79
Pleuragramma antarctica	-75.25	-27.75	-1.79
Pleuragramma antarctica	-75.25	-26.25	-1.79
Pleuragramma antarctica	-75.25	-25.75	-1.79
Pleuragramma antarctica	-74.75	-29.75	-1.79
Pleuragramma antarctica	-74.75	-25.25	-1.78
Pleuragramma antarctica	-74.25	-130.75	-1.79
Pleuragramma antarctica	-74.25	-54.75	-1.79
Pleuragramma antarctica	-73.75	-22.25	-1.79
Pleuragramma antarctica	-73.75	-178.75	-1.78
Pleuragramma antarctica	-73.75	176.25	-1.77
Pleuragramma antarctica	-73.75	171.25	-1.79
Pleuragramma antarctica	-73.75	-22.75	-1.79
Pleuragramma antarctica	-73.25	-21.25	-1.79
Pleuragramma antarctica	-73.25	177.75	-1.76
Pleuragramma antarctica	-73.25	174.25	-1.78
Pleuragramma antarctica	-72.75	174.75	-1.76
Pleuragramma antarctica	-72.75	-19.25	-1.76
Pleuragramma antarctica	-72.75	-130.75	-1.79
Pleuragramma antarctica	-72.75	179.75	-1.74
Pleuragramma antarctica	-72.25	173.25	-1.77
Pleuragramma antarctica	-72.25	172.75	-1.77
Pleuragramma antarctica	-72.25	171.25	-1.79
Pleuragramma antarctica	-72.25	-14.75	-1.78
Pleuragramma antarctica	-72.25	170.25	-1.79
Pleuragramma antarctica	-72.25	177.75	-1.74
Pleuragramma antarctica	-71.75	-13.75	-1.75
Pleuragramma antarctica	-71.75	171.25	-1.77
Pleuragramma antarctica	-71.75	-13.25	-1.75
Pleuragramma antarctica	-71.75	-12.75	-1.75
Pleuragramma antarctica	-71.75	-12.25	-1.75
Pleuragramma antarctica	-71.75	170.75	-1.78
Pleuragramma antarctica	-71.25	171.75	-1.77
Pleuragramma antarctica	-71.25	171.25	-1.77
Pleuragramma antarctica	-71.25	-10.75	-1.77
Pleuragramma antarctica	-71.25	170.75	-1.78
Pleuragramma antarctica	-70.25	-8.75	-1.73
Pleuragramma antarctica	-70.25	-6.75	-1.76
Pleuragramma antarctica	-70.25	-3.25	-1.76
Pleuragramma antarctica	-70.25	-2.75	-1.75
Pleuragramma antarctica	-70.25	-170.25	-1.72
Pleuragramma antarctica	-69.25	74.25	-1.7
Pleuragramma antarctica	-69.25	76.75	-1.71
Pleuragramma antarctica	-69.25	75.75	-1.7
Pleuragramma antarctica	-68.75	8.25	-1.54
Pleuragramma antarctica	-68.75	74.75	-1.64
Pleuragramma antarctica	-68.75	74.25	-1.64
Pleuragramma antarctica	-68.75	77.75	-1.7
Pleuragramma antarctica	-68.75	73.75	-1.64
Pleuragramma antarctica	-68.75	77.25	-1.7
Pleuragramma antarctica	-68.75	73.25	-1.64
Pleuragramma antarctica	-68.75	-67.75	-1.76
Pleuragramma antarctica	-68.75	76.75	-1.69
Pleuragramma antarctica	-68.75	72.75	-1.68
Pleuragramma antarctica	-68.75	76.25	-1.69
Pleuragramma antarctica	-68.75	71.75	-1.76
Pleuragramma antarctica	-68.75	75.75	-1.65
Pleuragramma antarctica	-68.75	71.25	-1.76
Pleuragramma antarctica	-68.75	70.75	-1.77
Pleuragramma antarctica	-68.75	70.25	-1.77
Pleuragramma antarctica	-68.25	78.25	-1.7
Pleuragramma antarctica	-68.25	74.75	-1.64
Pleuragramma antarctica	-68.25	-178.75	-1.53
Pleuragramma antarctica	-68.25	-71.25	-1.61
Pleuragramma antarctica	-68.25	77.75	-1.7
Pleuragramma antarctica	-68.25	73.75	-1.64
Pleuragramma antarctica	-68.25	77.25	-1.7
Pleuragramma antarctica	-68.25	73.25	-1.64
Pleuragramma antarctica	-68.25	72.75	-1.68
Pleuragramma antarctica	-68.25	76.75	-1.69
Pleuragramma antarctica	-68.25	72.25	-1.68
Pleuragramma antarctica	-68.25	76.25	-1.69
Pleuragramma antarctica	-68.25	75.25	-1.65
Pleuragramma antarctica	-68.25	71.75	-1.76
Pleuragramma antarctica	-68.25	71.25	-1.76
Pleuragramma antarctica	-68.25	70.75	-1.77
Pleuragramma antarctica	-68.25	39.75	-1.75
Pleuragramma antarctica	-68.25	35.25	-1.75
Pleuragramma antarctica	-68.25	34.75	-1.73
Pleuragramma antarctica	-67.75	67.75	-1.74
Pleuragramma antarctica	-67.75	75.25	-1.55
Pleuragramma antarctica	-67.75	67.25	-1.74
Pleuragramma antarctica	-67.75	72.75	-1.58
Pleuragramma antarctica	-67.75	65.25	-1.75
Pleuragramma antarctica	-67.75	71.25	-1.67
Pleuragramma antarctica	-67.75	-70.25	-1.4
Pleuragramma antarctica	-67.75	64.75	-1.75
Pleuragramma antarctica	-67.75	-68.25	-1.53
Pleuragramma antarctica	-67.75	62.75	-1.73
Pleuragramma antarctica	-67.75	78.75	-1.66
Pleuragramma antarctica	-67.75	78.25	-1.66
Pleuragramma antarctica	-67.75	77.75	-1.65
Pleuragramma antarctica	-67.75	77.25	-1.65
Pleuragramma antarctica	-67.75	69.25	-1.71
Pleuragramma antarctica	-67.75	74.75	-1.53
Pleuragramma antarctica	-67.75	74.25	-1.53
Pleuragramma antarctica	-67.75	76.75	-1.63
Pleuragramma antarctica	-67.75	76.25	-1.63
Pleuragramma antarctica	-67.75	73.75	-1.54
Pleuragramma antarctica	-67.25	21.25	-1.42
Pleuragramma antarctica	-67.25	73.25	-1.54
Pleuragramma antarctica	-67.25	12.25	-1.45
Pleuragramma antarctica	-67.25	75.25	-1.55
Pleuragramma antarctica	-67.25	67.25	-1.74
Pleuragramma antarctica	-67.25	72.75	-1.58
Pleuragramma antarctica	-67.25	72.25	-1.58
Pleuragramma antarctica	-67.25	65.25	-1.75
Pleuragramma antarctica	-67.25	71.75	-1.67
Pleuragramma antarctica	-67.25	71.25	-1.67
Pleuragramma antarctica	-67.25	70.75	-1.7
Pleuragramma antarctica	-67.25	70.25	-1.7
Pleuragramma antarctica	-67.25	64.75	-1.75
Pleuragramma antarctica	-67.25	-67.75	-1.66
Pleuragramma antarctica	-67.25	164.75	-1.65
Pleuragramma antarctica	-67.25	164.25	-1.65
Pleuragramma antarctica	-67.25	78.25	-1.66
Pleuragramma antarctica	-67.25	144.75	-1.79
Pleuragramma antarctica	-67.25	77.25	-1.65
Pleuragramma antarctica	-67.25	69.75	-1.71
Pleuragramma antarctica	-67.25	69.25	-1.71
Pleuragramma antarctica	-67.25	74.75	-1.53
Pleuragramma antarctica	-67.25	68.75	-1.71
Pleuragramma antarctica	-67.25	76.75	-1.63
Pleuragramma antarctica	-67.25	68.25	-1.71
Pleuragramma antarctica	-67.25	73.75	-1.54
Pleuragramma antarctica	-67.25	76.25	-1.63
Pleuragramma antarctica	-66.75	143.75	-1.57
Pleuragramma antarctica	-66.75	142.75	-1.56
Pleuragramma antarctica	-66.75	142.25	-1.56
Pleuragramma antarctica	-66.75	78.25	-1.58
Pleuragramma antarctica	-66.75	141.25	-1.56
Pleuragramma antarctica	-66.75	69.25	-1.61
Pleuragramma antarctica	-66.75	77.75	-1.56
Pleuragramma antarctica	-66.75	76.75	-1.53
Pleuragramma antarctica	-66.75	140.25	-1.58
Pleuragramma antarctica	-66.75	68.75	-1.62
Pleuragramma antarctica	-66.75	76.25	-1.53
Pleuragramma antarctica	-66.75	75.25	-1.46
Pleuragramma antarctica	-66.75	67.75	-1.65
Pleuragramma antarctica	-66.75	74.75	-1.43
Pleuragramma antarctica	-66.75	67.25	-1.65
Pleuragramma antarctica	-66.75	74.25	-1.43
Pleuragramma antarctica	-66.75	139.75	-1.61
Pleuragramma antarctica	-66.75	73.75	-1.43
Pleuragramma antarctica	-66.75	73.25	-1.43
Pleuragramma antarctica	-66.75	72.75	-1.46
Pleuragramma antarctica	-66.75	72.25	-1.46
Pleuragramma antarctica	-66.75	71.75	-1.55
Pleuragramma antarctica	-66.75	71.25	-1.55
Pleuragramma antarctica	-66.75	-68.75	-1.29
Pleuragramma antarctica	-66.75	62.75	-1.6
Pleuragramma antarctica	-66.75	70.75	-1.59
Pleuragramma antarctica	-66.75	70.25	-1.59
Pleuragramma antarctica	-66.75	163.25	-1.61
Pleuragramma antarctica	-66.75	145.25	-1.66
Pleuragramma antarctica	-66.75	144.75	-1.61
Pleuragramma antarctica	-66.75	144.25	-1.61
Pleuragramma antarctica	-66.25	79.75	-1.62
Pleuragramma antarctica	-66.25	88.75	-1.71
Pleuragramma antarctica	-66.25	142.25	-1.56
Pleuragramma antarctica	-66.25	78.25	-1.58
Pleuragramma antarctica	-66.25	141.25	-1.56
Pleuragramma antarctica	-66.25	69.25	-1.61
Pleuragramma antarctica	-66.25	140.25	-1.58
Pleuragramma antarctica	-66.25	68.75	-1.62
Pleuragramma antarctica	-66.25	67.75	-1.65
Pleuragramma antarctica	-66.25	74.25	-1.43
Pleuragramma antarctica	-66.25	139.75	-1.61
Pleuragramma antarctica	-66.25	139.25	-1.61
Pleuragramma antarctica	-66.25	72.25	-1.46
Pleuragramma antarctica	-66.25	71.75	-1.55
Pleuragramma antarctica	-66.25	-67.25	-1.46
Pleuragramma antarctica	-66.25	62.25	-1.6
Pleuragramma antarctica	-66.25	-66.75	-1.54
Pleuragramma antarctica	-66.25	162.75	-1.64
Pleuragramma antarctica	-66.25	48.25	-1.75
Pleuragramma antarctica	-66.25	94.25	-1.72
Pleuragramma antarctica	-66.25	144.75	-1.61
Pleuragramma antarctica	-66.25	144.25	-1.61
Pleuragramma antarctica	-65.75	85.25	-1.63
Pleuragramma antarctica	-65.75	144.25	-1.41
Pleuragramma antarctica	-65.75	69.25	-1.47
Pleuragramma antarctica	-65.75	68.25	-1.49
Pleuragramma antarctica	-65.75	139.75	-1.45
Pleuragramma antarctica	-65.75	136.25	-1.53
Pleuragramma antarctica	-65.75	67.75	-1.49
Pleuragramma antarctica	-65.75	120.25	-1.59
Pleuragramma antarctica	-65.75	63.75	-1.43
Pleuragramma antarctica	-65.75	74.75	-1.33
Pleuragramma antarctica	-65.75	-68.25	-0.98
Pleuragramma antarctica	-65.75	62.75	-1.4
Pleuragramma antarctica	-65.75	72.25	-1.34
Pleuragramma antarctica	-65.75	-66.75	-1.25
Pleuragramma antarctica	-65.75	164.25	-1.38
Pleuragramma antarctica	-65.75	-60.25	-1.75
Pleuragramma antarctica	-65.75	112.25	-1.7
Pleuragramma antarctica	-65.75	146.75	-1.46
Pleuragramma antarctica	-65.75	-61.75	-1.72
Pleuragramma antarctica	-65.75	93.75	-1.69
Pleuragramma antarctica	-65.25	88.25	-1.64
Pleuragramma antarctica	-65.25	68.75	-1.49
Pleuragramma antarctica	-65.25	133.75	-1.53
Pleuragramma antarctica	-65.25	67.75	-1.49
Pleuragramma antarctica	-65.25	128.25	-1.63
Pleuragramma antarctica	-65.25	118.25	-1.59
Pleuragramma antarctica	-65.25	104.75	-1.67
Pleuragramma antarctica	-65.25	-64.25	-1.44
Pleuragramma antarctica	-65.25	47.75	-1.47
Pleuragramma antarctica	-65.25	95.25	-1.71
Pleuragramma antarctica	-64.75	93.75	-1.59
Pleuragramma antarctica	-64.75	88.75	-1.49
Pleuragramma antarctica	-64.75	136.25	-1.22
Pleuragramma antarctica	-64.75	135.25	-1.24
Pleuragramma antarctica	-64.75	68.25	-1.33
Pleuragramma antarctica	-64.75	79.75	-1.33
Pleuragramma antarctica	-64.75	70.25	-1.29
Pleuragramma antarctica	-64.75	104.75	-1.51
Pleuragramma antarctica	-64.75	104.25	-1.51
Pleuragramma antarctica	-64.75	-64.25	-1.08
Pleuragramma antarctica	-64.75	-62.75	-1.42
Pleuragramma antarctica	-64.75	95.75	-1.64
Pleuragramma antarctica	-64.25	144.25	-1.06
Pleuragramma antarctica	-64.25	133.25	-1.24
Pleuragramma antarctica	-64.25	-61.75	-1.49
Pleuragramma antarctica	-63.75	92.75	-1.34
Pleuragramma antarctica	-63.75	87.75	-1.24
Pleuragramma antarctica	-63.75	68.25	-1.14
Pleuragramma antarctica	-63.75	57.75	-1.1
Pleuragramma antarctica	-63.75	70.75	-1.12
Pleuragramma antarctica	-63.25	85.75	-1.23
Pleuragramma antarctica	-63.25	-59.75	-1.28
Pleuragramma antarctica	-63.25	133.75	-0.79
Pleuragramma antarctica	-63.25	-59.25	-1.28
Pleuragramma antarctica	-63.25	125.75	-0.9
Pleuragramma antarctica	-63.25	-52.25	-1.6
Pleuragramma antarctica	-63.25	-60.75	-1.13
Pleuragramma antarctica	-62.75	-61.75	-0.6
Pleuragramma antarctica	-62.75	-60.75	-0.72
Pleuragramma antarctica	-62.75	-53.75	-1.32
Pleuragramma antarctica	-62.75	-45.25	-1.31
Pleuragramma antarctica	-62.75	84.75	-1.02
Pleuragramma antarctica	-62.75	-59.25	-0.85
Pleuragramma antarctica	-62.75	-58.25	-0.92
Pleuragramma antarctica	-62.75	-57.75	-0.98
Pleuragramma antarctica	-62.75	-65.25	-0.08
Pleuragramma antarctica	-62.25	-54.75	-1.28
Pleuragramma antarctica	-62.25	-54.25	-1.28
Pleuragramma antarctica	-62.25	-59.25	-0.85
Pleuragramma antarctica	-62.25	-57.75	-0.98
Pleuragramma antarctica	-62.25	-56.25	-1.06
Pleuragramma antarctica	-62.25	-55.25	-1.21
Pleuragramma antarctica	-61.75	-46.75	-1.04
Pleuragramma antarctica	-61.75	-46.25	-1.04
Pleuragramma antarctica	-61.75	-43.75	-1.07
Pleuragramma antarctica	-61.75	-57.25	-0.59
Pleuragramma antarctica	-61.25	-46.75	-1.04
Pleuragramma antarctica	-61.25	-43.75	-1.07
Pleuragramma antarctica	-61.25	-42.75	-1.09
Pleuragramma antarctica	-61.25	-55.25	-0.8
Pleuragramma antarctica	-60.75	-45.75	-0.68
Pleuragramma antarctica	-60.75	-45.25	-0.68
Pleuragramma antarctica	-60.75	-59.75	0
Pleuragramma antarctica	-60.25	-54.75	-0.39
Pleuragramma antarctica	-60.25	-44.75	-0.7
Dissostichus eleginoides	-64.75	88.75	-1.49
Dissostichus eleginoides	-62.25	-58.75	-0.92
Dissostichus eleginoides	-57.75	76.25	-0.12
Dissostichus eleginoides	-57.25	-26.75	-0.37
Dissostichus eleginoides	-57.25	75.25	-0.02
Dissostichus eleginoides	-57.25	74.25	0.06
Dissostichus eleginoides	-55.25	-35.75	1.12
Dissostichus eleginoides	-55.25	-59.25	5.56
Dissostichus eleginoides	-55.25	-68.25	6.83
Dissostichus eleginoides	-55.25	-67.25	6.78
Dissostichus eleginoides	-55.25	-36.25	1.24
Dissostichus eleginoides	-54.75	-38.25	1.64
Dissostichus eleginoides	-54.75	-59.25	6.25
Dissostichus eleginoides	-54.75	-58.75	6.12
Dissostichus eleginoides	-54.75	-35.75	1.37
Dissostichus eleginoides	-54.75	-56.75	5.72
Dissostichus eleginoides	-54.75	-55.75	5.59
Dissostichus eleginoides	-54.75	-55.25	5.59
Dissostichus eleginoides	-54.75	-67.25	7.28
Dissostichus eleginoides	-54.75	-60.75	6.27
Dissostichus eleginoides	-54.75	-60.25	6.27
Dissostichus eleginoides	-54.75	160.25	5.62
Dissostichus eleginoides	-54.75	158.75	5.41
Dissostichus eleginoides	-54.25	-38.25	1.64
Dissostichus eleginoides	-54.25	-37.75	1.61
Dissostichus eleginoides	-54.25	-36.25	1.54
Dissostichus eleginoides	-54.25	-58.75	6.12
Dissostichus eleginoides	-54.25	-35.75	1.37
Dissostichus eleginoides	-54.25	-58.25	6.12
Dissostichus eleginoides	-54.25	-57.25	5.93
Dissostichus eleginoides	-54.25	-55.75	5.59
Dissostichus eleginoides	-54.25	-61.75	6.29
Dissostichus eleginoides	-54.25	-60.25	6.27
Dissostichus eleginoides	-53.75	-38.75	1.92
Dissostichus eleginoides	-53.75	-37.75	1.88
Dissostichus eleginoides	-53.75	-37.25	1.88
Dissostichus eleginoides	-53.75	-36.75	1.8
Dissostichus eleginoides	-53.75	-59.75	6.8
Dissostichus eleginoides	-53.75	-60.25	6.77
Dissostichus eleginoides	-53.75	-42.25	2.45
Dissostichus eleginoides	-53.75	-41.75	2.24
Dissostichus eleginoides	-53.25	73.75	1.94
Dissostichus eleginoides	-53.25	72.75	2.02
Dissostichus eleginoides	-53.25	-59.75	6.8
Dissostichus eleginoides	-53.25	158.75	6.53
Dissostichus eleginoides	-53.25	-42.25	2.45
Dissostichus eleginoides	-52.75	76.75	1.66
Dissostichus eleginoides	-52.75	75.25	1.91
Dissostichus eleginoides	-52.75	74.75	2.05
Dissostichus eleginoides	-52.75	74.25	2.05
Dissostichus eleginoides	-52.75	-59.75	7.26
Dissostichus eleginoides	-52.75	-58.25	7.11
Dissostichus eleginoides	-52.75	73.75	2.14
Dissostichus eleginoides	-52.75	73.25	2.14
Dissostichus eleginoides	-52.75	72.75	2.23
Dissostichus eleginoides	-52.75	-63.75	7.4
Dissostichus eleginoides	-52.75	72.25	2.23
Dissostichus eleginoides	-52.75	-60.25	7.26
Dissostichus eleginoides	-52.25	75.75	1.91
Dissostichus eleginoides	-52.25	75.25	1.91
Dissostichus eleginoides	-52.25	-36.75	2.15
Dissostichus eleginoides	-52.25	-66.25	7.91
Dissostichus eleginoides	-52.25	41.75	1.97
Dissostichus eleginoides	-52.25	74.75	2.05
Dissostichus eleginoides	-52.25	74.25	2.05
Dissostichus eleginoides	-52.25	-58.75	7.11
Dissostichus eleginoides	-52.25	-57.75	6.87
Dissostichus eleginoides	-52.25	73.75	2.14
Dissostichus eleginoides	-52.25	73.25	2.14
Dissostichus eleginoides	-52.25	72.75	2.23
Dissostichus eleginoides	-52.25	72.25	2.23
Dissostichus eleginoides	-52.25	71.75	2.32
Dissostichus eleginoides	-52.25	71.25	2.32
Dissostichus eleginoides	-51.75	73.25	2.37
Dissostichus eleginoides	-51.75	72.25	2.44
Dissostichus eleginoides	-51.75	76.75	2.13
Dissostichus eleginoides	-51.75	76.25	2.13
Dissostichus eleginoides	-51.75	71.25	2.58
Dissostichus eleginoides	-51.75	75.75	2.26
Dissostichus eleginoides	-51.75	75.25	2.26
Dissostichus eleginoides	-51.75	-68.25	8.31
Dissostichus eleginoides	-51.75	-66.25	8.22
Dissostichus eleginoides	-51.75	-57.25	6.91
Dissostichus eleginoides	-51.75	-56.75	6.54
Dissostichus eleginoides	-51.75	-64.25	8.06
Dissostichus eleginoides	-51.75	-63.25	8.02
Dissostichus eleginoides	-51.75	-61.25	7.85
Dissostichus eleginoides	-51.75	74.75	2.32
Dissostichus eleginoides	-51.75	74.25	2.32
Dissostichus eleginoides	-51.75	73.75	2.37
Dissostichus eleginoides	-51.25	73.75	2.37
Dissostichus eleginoides	-51.25	73.25	2.37
Dissostichus eleginoides	-51.25	72.75	2.44
Dissostichus eleginoides	-51.25	72.25	2.44
Dissostichus eleginoides	-51.25	71.75	2.58
Dissostichus eleginoides	-51.25	70.75	2.72
Dissostichus eleginoides	-51.25	75.75	2.26
Dissostichus eleginoides	-51.25	75.25	2.26
Dissostichus eleginoides	-51.25	66.25	3.01
Dissostichus eleginoides	-51.25	-57.75	6.91
Dissostichus eleginoides	-51.25	-62.25	7.95
Dissostichus eleginoides	-51.25	-61.25	7.85
Dissostichus eleginoides	-51.25	-60.75	7.72
Dissostichus eleginoides	-51.25	74.75	2.32
Dissostichus eleginoides	-51.25	74.25	2.32
Dissostichus eleginoides	-50.75	-61.25	8.28
Dissostichus eleginoides	-50.75	74.75	2.61
Dissostichus eleginoides	-50.75	74.25	2.61
Dissostichus eleginoides	-50.75	75.25	2.68
Dissostichus eleginoides	-50.75	73.25	2.58
Dissostichus eleginoides	-50.75	-59.25	7.84
Dissostichus eleginoides	-50.75	-57.25	7.08
Dissostichus eleginoides	-50.75	-56.25	6.72
Dissostichus eleginoides	-50.75	-63.75	8.56
Dissostichus eleginoides	-50.75	-63.25	8.56
Dissostichus eleginoides	-50.25	-61.25	8.28
Dissostichus eleginoides	-50.25	74.25	2.61
Dissostichus eleginoides	-50.25	65.25	3.34
Dissostichus eleginoides	-50.25	-68.25	8.56
Dissostichus eleginoides	-50.25	-59.25	7.84
Dissostichus eleginoides	-50.25	-58.25	7.48
Dissostichus eleginoides	-50.25	-57.75	7.08
Dissostichus eleginoides	-50.25	-56.75	6.72
Dissostichus eleginoides	-50.25	-62.75	8.45
Dissostichus eleginoides	-49.75	-59.75	8.05
Dissostichus eleginoides	-49.75	-61.25	8.59
Dissostichus eleginoides	-49.75	-55.25	7.1
Dissostichus eleginoides	-49.75	-60.75	8.31
Dissostichus eleginoides	-49.75	-60.25	8.31
Dissostichus eleginoides	-49.25	-58.75	7.69
Dissostichus eleginoides	-49.25	-57.25	7.34
Dissostichus eleginoides	-49.25	-56.75	7.12
Dissostichus eleginoides	-49.25	-56.25	7.12
Dissostichus eleginoides	-49.25	-61.25	8.59
Dissostichus eleginoides	-49.25	-60.75	8.31
Dissostichus eleginoides	-49.25	67.25	3.61
Dissostichus eleginoides	-48.75	70.75	3.67
Dissostichus eleginoides	-48.75	-57.75	7.68
Dissostichus eleginoides	-48.75	69.75	3.78
Dissostichus eleginoides	-48.75	69.25	3.78
Dissostichus eleginoides	-48.75	-61.25	8.84
Dissostichus eleginoides	-48.75	68.75	3.91
Dissostichus eleginoides	-48.75	-60.25	8.47
Dissostichus eleginoides	-48.25	70.25	3.67
Dissostichus eleginoides	-48.25	-56.75	7.7
Dissostichus eleginoides	-48.25	-63.25	9.56
Dissostichus eleginoides	-48.25	-62.25	9.24
Dissostichus eleginoides	-48.25	-60.75	8.47
Dissostichus eleginoides	-47.75	70.25	4.7
Dissostichus eleginoides	-47.75	-59.75	8.38
Dissostichus eleginoides	-47.75	-59.25	8.38
Dissostichus eleginoides	-47.75	50.25	4.8
Dissostichus eleginoides	-47.75	-61.75	9.1
Dissostichus eleginoides	-47.75	-61.25	9.1
Dissostichus eleginoides	-47.75	-60.75	8.57
Dissostichus eleginoides	-47.75	-60.25	8.57
Dissostichus eleginoides	-47.25	-59.75	8.38
Dissostichus eleginoides	-47.25	-59.25	8.38
Dissostichus eleginoides	-47.25	67.75	4.68
Dissostichus eleginoides	-47.25	63.75	5.21
Dissostichus eleginoides	-47.25	-62.25	9.73
Dissostichus eleginoides	-47.25	-61.25	9.1
Dissostichus eleginoides	-47.25	-60.75	8.57
Dissostichus eleginoides	-47.25	-60.25	8.57
Dissostichus eleginoides	-46.75	-59.75	8.83
Dissostichus eleginoides	-46.75	-59.25	8.83
Dissostichus eleginoides	-46.75	38.25	6.17
Dissostichus eleginoides	-46.75	37.75	6.21
Dissostichus eleginoides	-46.25	-61.25	9.51
Dissostichus eleginoides	-46.25	-60.25	8.88
Dissostichus eleginoides	-46.25	-59.75	8.83
Dissostichus eleginoides	-46.25	51.75	5.21
Dissostichus eleginoides	-46.25	50.75	5.21
Dissostichus eleginoides	-46.25	50.25	5.21
Dissostichus eleginoides	-45.75	-60.25	9.39
Dissostichus eleginoides	-45.75	-75.75	11.59
Dissostichus eleginoides	-45.75	-59.75	9.41
Dissostichus eleginoides	-45.75	-59.25	9.41
Dissostichus eleginoides	-45.75	50.75	5.54
Dissostichus eleginoides	-45.25	-61.25	10.09
Dissostichus eleginoides	-45.25	-60.25	9.39
Dissostichus eleginoides	-45.25	-59.75	9.41
Dissostichus eleginoides	-45.25	-59.25	9.41
Dissostichus eleginoides	-44.75	-60.75	10.09
Dissostichus eleginoides	-44.75	-60.25	10.09
Dissostichus eleginoides	-44.75	-59.75	10.02
Dissostichus eleginoides	-43.75	-59.75	10.66
Dissostichus eleginoides	-43.25	-60.25	11
Dissostichus eleginoides	-43.25	-59.25	10.66
Dissostichus eleginoides	-42.75	-58.25	10.7
Dissostichus eleginoides	-42.75	-56.75	10.6
Dissostichus eleginoides	-42.75	-65.25	13.5
Dissostichus eleginoides	-42.25	-58.25	10.7
Dissostichus eleginoides	-42.25	-57.75	10.27
Dissostichus eleginoides	-41.75	-58.25	11.38
Dissostichus eleginoides	-41.75	-57.75	10.61
Dissostichus eleginoides	-41.75	-57.25	10.61
Dissostichus eleginoides	-41.25	-58.75	11.38
Dissostichus eleginoides	-41.25	-57.25	10.61
Dissostichus eleginoides	-41.25	-55.25	12.05
Dissostichus eleginoides	-40.75	-56.75	11.04
Dissostichus eleginoides	-40.75	-55.75	12.19
Dissostichus eleginoides	-40.25	-62.25	15.93
Dissostichus eleginoides	-40.25	-56.75	11.04
Dissostichus eleginoides	-40.25	-55.75	12.19
Dissostichus eleginoides	-39.75	-56.25	11.83
Dissostichus eleginoides	-39.75	-55.25	12.65
Dissostichus eleginoides	-39.75	-54.75	13.69
Dissostichus eleginoides	-39.25	-56.25	11.83
Dissostichus eleginoides	-39.25	-55.75	12.65
Dissostichus eleginoides	-39.25	-55.25	12.65
Dissostichus eleginoides	-39.25	-54.75	13.69
Dissostichus eleginoides	-38.75	-55.75	13.64
Dissostichus eleginoides	-38.75	-55.25	13.64
Dissostichus eleginoides	-38.75	-54.25	14.55
Dissostichus eleginoides	-38.75	-53.75	15.68
Dissostichus eleginoides	-38.25	-53.75	15.68
Dissostichus eleginoides	-38.25	-55.25	13.64
Dissostichus eleginoides	-38.25	-54.75	14.55
Dissostichus eleginoides	-38.25	-54.25	14.55
Dissostichus eleginoides	-37.75	-54.75	15.57
Dissostichus eleginoides	-37.75	-54.25	15.57
Dissostichus eleginoides	-37.75	-53.75	16.57
Dissostichus eleginoides	-37.75	-53.25	16.57
Dissostichus eleginoides	-37.75	-55.75	14.8
Dissostichus eleginoides	-37.75	-55.25	14.8
Dissostichus eleginoides	-37.25	-54.75	15.57
Dissostichus eleginoides	-37.25	-54.25	15.57
Dissostichus eleginoides	-37.25	-53.75	16.57
Dissostichus eleginoides	-37.25	-53.25	16.57
Dissostichus eleginoides	-36.75	-54.25	16.45
Dissostichus eleginoides	-36.75	-53.75	17.33
Dissostichus eleginoides	-36.75	-53.25	17.33
Dissostichus eleginoides	-36.75	-52.75	18.22
Dissostichus eleginoides	-36.75	-52.25	18.22
Dissostichus eleginoides	-36.75	-73.25	14.45
Dissostichus eleginoides	-36.25	-53.75	17.33
Dissostichus eleginoides	-36.25	-75.25	15
Dissostichus eleginoides	-36.25	-52.75	18.22
Dissostichus eleginoides	-36.25	-52.25	18.22
Dissostichus eleginoides	-35.75	-52.75	18.52
Dissostichus eleginoides	-35.75	-52.25	18.52
Dissostichus eleginoides	-35.75	-51.75	19.03
Dissostichus eleginoides	-35.25	-52.75	18.52
Dissostichus eleginoides	-35.25	-52.25	18.52
Dissostichus eleginoides	-35.25	-51.75	19.03
Dissostichus eleginoides	-34.75	-54.25	17.34
Dissostichus eleginoides	-34.75	-51.75	19.25
Dissostichus mawsoni	-74.25	-130.75	-1.79
Dissostichus mawsoni	-73.75	-22.25	-1.79
Dissostichus mawsoni	-73.25	-21.25	-1.79
Dissostichus mawsoni	-72.75	-130.75	-1.79
Dissostichus mawsoni	-72.25	173.25	-1.77
Dissostichus mawsoni	-71.75	172.25	-1.74
Dissostichus mawsoni	-71.75	-12.25	-1.75
Dissostichus mawsoni	-71.75	-177.25	-1.72
Dissostichus mawsoni	-71.25	171.25	-1.77
Dissostichus mawsoni	-71.25	-10.75	-1.77
Dissostichus mawsoni	-67.75	62.75	-1.73
Dissostichus mawsoni	-67.25	164.75	-1.65
Dissostichus mawsoni	-67.25	164.25	-1.65
Dissostichus mawsoni	-67.25	70.75	-1.7
Dissostichus mawsoni	-67.25	68.75	-1.71
Dissostichus mawsoni	-66.75	163.25	-1.61
Dissostichus mawsoni	-66.75	140.25	-1.58
Dissostichus mawsoni	-66.75	139.75	-1.61
Dissostichus mawsoni	-66.75	74.25	-1.43
Dissostichus mawsoni	-66.75	72.75	-1.46
Dissostichus mawsoni	-66.75	62.25	-1.6
Dissostichus mawsoni	-66.25	-66.75	-1.54
Dissostichus mawsoni	-66.25	162.25	-1.64
Dissostichus mawsoni	-66.25	139.75	-1.61
Dissostichus mawsoni	-66.25	110.75	-1.75
Dissostichus mawsoni	-66.25	88.75	-1.71
Dissostichus mawsoni	-66.25	69.25	-1.61
Dissostichus mawsoni	-66.25	62.25	-1.6
Dissostichus mawsoni	-65.75	-68.25	-0.98
Dissostichus mawsoni	-65.75	-67.25	-1.14
Dissostichus mawsoni	-65.75	69.25	-1.47
Dissostichus mawsoni	-65.75	52.75	-1.63
Dissostichus mawsoni	-65.25	160.75	-1.54
Dissostichus mawsoni	-65.25	-64.25	-1.44
Dissostichus mawsoni	-64.75	-64.25	-1.08
Dissostichus mawsoni	-64.75	88.75	-1.49
Dissostichus mawsoni	-63.75	-62.75	-0.91
Dissostichus mawsoni	-63.25	-62.75	-0.91
Dissostichus mawsoni	-63.25	-59.25	-1.28
Dissostichus mawsoni	-62.75	-61.75	-0.6
Dissostichus mawsoni	-62.25	-60.25	-0.72
Dissostichus mawsoni	-62.25	-59.75	-0.85
Dissostichus mawsoni	-62.25	-59.25	-0.85
Dissostichus mawsoni	-61.75	-59.75	-0.47
Dissostichus mawsoni	-61.75	-58.75	-0.53
Dissostichus mawsoni	-61.75	-17.75	-1.14
Dissostichus mawsoni	-61.25	-61.25	-0.26
Dissostichus mawsoni	-61.25	-57.25	-0.59
Dissostichus mawsoni	-61.25	-56.25	-0.67
Dissostichus mawsoni	-61.25	-55.75	-0.8
Dissostichus mawsoni	-61.25	-55.25	-0.8
Dissostichus mawsoni	-61.25	-54.75	-0.87
Dissostichus mawsoni	-60.75	-59.75	0
Dissostichus mawsoni	-60.75	-55.75	-0.31
Dissostichus mawsoni	-60.25	-55.25	-0.31
Dissostichus mawsoni	-60.25	-45.75	-0.68
Dissostichus mawsoni	-56.75	-41.25	1.03
Dissostichus mawsoni	-53.75	-46.75	3.47
Lepidonotothen larseni	-68.75	-90.75	-1.34
Lepidonotothen larseni	-68.25	-90.25	-1.34
Lepidonotothen larseni	-67.25	164.75	-1.65
Lepidonotothen larseni	-67.25	163.75	-1.71
Lepidonotothen larseni	-67.25	70.75	-1.7
Lepidonotothen larseni	-66.75	163.25	-1.61
Lepidonotothen larseni	-66.75	162.75	-1.64
Lepidonotothen larseni	-66.25	162.25	-1.64
Lepidonotothen larseni	-66.25	-66.75	-1.54
Lepidonotothen larseni	-65.75	-67.25	-1.14
Lepidonotothen larseni	-65.75	-65.75	-1.33
Lepidonotothen larseni	-65.75	164.25	-1.38
Lepidonotothen larseni	-65.75	-68.25	-0.98
Lepidonotothen larseni	-65.75	-67.75	-1.14
Lepidonotothen larseni	-65.25	-66.25	-1.25
Lepidonotothen larseni	-65.25	-65.75	-1.33
Lepidonotothen larseni	-65.25	160.75	-1.54
Lepidonotothen larseni	-64.75	-63.75	-1.31
Lepidonotothen larseni	-64.75	-63.25	-1.31
Lepidonotothen larseni	-64.75	-64.25	-1.08
Lepidonotothen larseni	-64.25	-63.25	-1.31
Lepidonotothen larseni	-64.25	-62.75	-1.42
Lepidonotothen larseni	-64.25	-61.25	-1.49
Lepidonotothen larseni	-64.25	-60.75	-1.57
Lepidonotothen larseni	-63.75	-62.75	-0.91
Lepidonotothen larseni	-63.75	-62.25	-0.91
Lepidonotothen larseni	-63.75	-59.25	-1.28
Lepidonotothen larseni	-63.75	-55.25	-1.54
Lepidonotothen larseni	-63.25	-62.75	-0.91
Lepidonotothen larseni	-63.25	-62.25	-0.91
Lepidonotothen larseni	-63.25	-61.25	-1.01
Lepidonotothen larseni	-63.25	-60.75	-1.13
Lepidonotothen larseni	-63.25	-59.75	-1.28
Lepidonotothen larseni	-63.25	-58.75	-1.35
Lepidonotothen larseni	-62.75	-54.75	-1.28
Lepidonotothen larseni	-62.75	-64.25	-0.23
Lepidonotothen larseni	-62.75	-61.75	-0.6
Lepidonotothen larseni	-62.75	-60.75	-0.72
Lepidonotothen larseni	-62.75	-57.75	-0.98
Lepidonotothen larseni	-62.75	-56.25	-1.06
Lepidonotothen larseni	-62.25	-54.25	-1.28
Lepidonotothen larseni	-62.25	-61.75	-0.6
Lepidonotothen larseni	-62.25	-60.75	-0.72
Lepidonotothen larseni	-62.25	-60.25	-0.72
Lepidonotothen larseni	-62.25	-59.25	-0.85
Lepidonotothen larseni	-62.25	-57.75	-0.98
Lepidonotothen larseni	-61.75	-58.75	-0.53
Lepidonotothen larseni	-61.75	-58.25	-0.53
Lepidonotothen larseni	-61.75	-57.75	-0.59
Lepidonotothen larseni	-61.75	-55.25	-0.8
Lepidonotothen larseni	-61.75	-53.75	-0.93
Lepidonotothen larseni	-61.75	-59.75	-0.47
Lepidonotothen larseni	-61.25	-58.25	-0.53
Lepidonotothen larseni	-61.25	-56.75	-0.67
Lepidonotothen larseni	-61.25	-56.25	-0.67
Lepidonotothen larseni	-61.25	-55.75	-0.8
Lepidonotothen larseni	-61.25	-55.25	-0.8
Lepidonotothen larseni	-61.25	-54.75	-0.87
Lepidonotothen larseni	-61.25	-54.25	-0.87
Lepidonotothen larseni	-61.25	-44.25	-1.06
Lepidonotothen larseni	-61.25	-43.25	-1.07
Lepidonotothen larseni	-61.25	-42.75	-1.09
Lepidonotothen larseni	-60.75	-43.25	-0.73
Lepidonotothen larseni	-60.75	-42.75	-0.76
Lepidonotothen larseni	-60.75	-59.75	0
Lepidonotothen larseni	-60.75	-55.75	-0.31
Lepidonotothen larseni	-60.75	-55.25	-0.31
Lepidonotothen larseni	-60.75	-47.25	-0.67
Lepidonotothen larseni	-60.75	-46.75	-0.67
Lepidonotothen larseni	-60.75	-46.25	-0.67
Lepidonotothen larseni	-60.75	-45.75	-0.68
Lepidonotothen larseni	-60.75	-45.25	-0.68
Lepidonotothen larseni	-60.75	-44.75	-0.7
Lepidonotothen larseni	-60.75	-44.25	-0.7
Lepidonotothen larseni	-60.75	-43.75	-0.73
Lepidonotothen larseni	-60.25	-55.25	-0.31
Lepidonotothen larseni	-60.25	-46.75	-0.67
Lepidonotothen larseni	-60.25	-46.25	-0.67
Lepidonotothen larseni	-60.25	-45.75	-0.68
Lepidonotothen larseni	-59.25	-27.25	-0.87
Lepidonotothen larseni	-59.25	-26.75	-0.82
Lepidonotothen larseni	-58.75	-26.25	-0.61
Lepidonotothen larseni	-58.25	-26.25	-0.61
Lepidonotothen larseni	-57.75	-26.25	-0.37
Lepidonotothen larseni	-57.25	-26.75	-0.37
Lepidonotothen larseni	-56.75	-27.25	-0.14
Lepidonotothen larseni	-56.75	-26.75	-0.04
Lepidonotothen larseni	-56.25	-27.75	-0.14
Lepidonotothen larseni	-56.25	-27.25	-0.14
Lepidonotothen larseni	-55.25	-37.75	1.29
Lepidonotothen larseni	-55.25	-35.75	1.12
Lepidonotothen larseni	-55.25	-35.25	1.12
Lepidonotothen larseni	-54.75	-34.75	1.18
Lepidonotothen larseni	-54.75	-38.75	1.64
Lepidonotothen larseni	-54.75	-37.25	1.61
Lepidonotothen larseni	-54.75	-35.75	1.37
Lepidonotothen larseni	-54.75	-35.25	1.37
Lepidonotothen larseni	-54.25	-39.25	1.68
Lepidonotothen larseni	-54.25	-38.25	1.64
Lepidonotothen larseni	-54.25	-37.75	1.61
Lepidonotothen larseni	-54.25	-37.25	1.61
Lepidonotothen larseni	-54.25	-36.75	1.54
Lepidonotothen larseni	-54.25	-36.25	1.54
Lepidonotothen larseni	-54.25	-35.75	1.37
Lepidonotothen larseni	-54.25	3.25	-0.11
Lepidonotothen larseni	-53.75	-40.75	2.09
Lepidonotothen larseni	-53.75	-39.75	1.97
Lepidonotothen larseni	-53.75	-39.25	1.97
Lepidonotothen larseni	-53.75	-38.75	1.92
Lepidonotothen larseni	-53.75	-38.25	1.92
Lepidonotothen larseni	-53.75	3.75	0.4
Lepidonotothen larseni	-53.75	-37.75	1.88
Lepidonotothen larseni	-53.75	-37.25	1.88
Lepidonotothen larseni	-53.75	-36.75	1.8
Lepidonotothen larseni	-53.75	-36.25	1.8
Lepidonotothen larseni	-53.75	-35.75	1.61
Lepidonotothen larseni	-53.25	-34.75	1.41
Lepidonotothen larseni	-53.25	-42.25	2.45
Lepidonotothen larseni	-53.25	-39.25	1.97
Lepidonotothen larseni	-53.25	-38.25	1.92
Lepidonotothen larseni	-53.25	-36.25	1.8
Lepidonotothen larseni	-52.75	73.75	2.14
Lepidonotothen larseni	-52.75	44.25	1.94
Lepidonotothen larseni	-52.25	-36.75	2.15
Lepidonotothen larseni	-52.25	-36.25	2.15
Lepidonotothen larseni	-47.75	50.25	4.8
Lepidonotothen larseni	-46.75	37.75	6.21
Lepidonotothen larseni	-46.75	36.75	6.3
Lepidonotothen larseni	-46.75	51.75	5.21
Lepidonotothen larseni	-46.75	50.75	5.21
Lepidonotothen larseni	-46.75	38.25	6.17
Lepidonotothen larseni	-46.25	51.75	5.21
Lepidonotothen larseni	-46.25	50.75	5.21
Lepidonotothen larseni	-46.25	49.75	5.28
Lepidonotothen larseni	-45.75	50.75	5.54
Lepidonotothen nudifrons	-66.25	-66.75	-1.54
Lepidonotothen nudifrons	-65.75	-67.75	-1.14
Lepidonotothen nudifrons	-65.75	-67.25	-1.14
Lepidonotothen nudifrons	-65.75	-65.25	-1.33
Lepidonotothen nudifrons	-65.25	-64.25	-1.44
Lepidonotothen nudifrons	-64.75	-67.25	-0.73
Lepidonotothen nudifrons	-64.75	-63.75	-1.31
Lepidonotothen nudifrons	-64.75	-63.25	-1.31
Lepidonotothen nudifrons	-64.75	-64.25	-1.08
Lepidonotothen nudifrons	-64.75	-62.75	-1.42
Lepidonotothen nudifrons	-64.25	-64.25	-1.08
Lepidonotothen nudifrons	-64.25	-62.75	-1.42
Lepidonotothen nudifrons	-64.25	-61.75	-1.49
Lepidonotothen nudifrons	-64.25	-61.25	-1.49
Lepidonotothen nudifrons	-64.25	-60.75	-1.57
Lepidonotothen nudifrons	-64.25	-60.25	-1.57
Lepidonotothen nudifrons	-64.25	-56.75	-1.74
Lepidonotothen nudifrons	-63.75	-55.25	-1.54
Lepidonotothen nudifrons	-63.75	-62.75	-0.91
Lepidonotothen nudifrons	-63.75	-56.25	-1.44
Lepidonotothen nudifrons	-63.25	-56.25	-1.44
Lepidonotothen nudifrons	-63.25	-62.75	-0.91
Lepidonotothen nudifrons	-63.25	-62.25	-0.91
Lepidonotothen nudifrons	-63.25	-59.75	-1.28
Lepidonotothen nudifrons	-63.25	-59.25	-1.28
Lepidonotothen nudifrons	-63.25	-58.75	-1.35
Lepidonotothen nudifrons	-63.25	-57.75	-1.39
Lepidonotothen nudifrons	-62.75	-57.75	-0.98
Lepidonotothen nudifrons	-62.75	-57.25	-0.98
Lepidonotothen nudifrons	-62.75	-55.25	-1.21
Lepidonotothen nudifrons	-62.75	-54.75	-1.28
Lepidonotothen nudifrons	-62.75	-45.25	-1.31
Lepidonotothen nudifrons	-62.75	-64.25	-0.23
Lepidonotothen nudifrons	-62.75	-61.75	-0.6
Lepidonotothen nudifrons	-62.75	-61.25	-0.6
Lepidonotothen nudifrons	-62.75	-60.75	-0.72
Lepidonotothen nudifrons	-62.25	-59.25	-0.85
Lepidonotothen nudifrons	-62.25	-58.75	-0.92
Lepidonotothen nudifrons	-62.25	-58.25	-0.92
Lepidonotothen nudifrons	-62.25	-55.75	-1.21
Lepidonotothen nudifrons	-62.25	-54.75	-1.28
Lepidonotothen nudifrons	-62.25	-61.75	-0.6
Lepidonotothen nudifrons	-62.25	-60.25	-0.72
Lepidonotothen nudifrons	-61.25	-56.75	-0.67
Lepidonotothen nudifrons	-61.25	-56.25	-0.67
Lepidonotothen nudifrons	-61.25	-55.75	-0.8
Lepidonotothen nudifrons	-61.25	-55.25	-0.8
Lepidonotothen nudifrons	-61.25	-54.75	-0.87
Lepidonotothen nudifrons	-60.75	-59.75	0
Lepidonotothen nudifrons	-60.75	-55.75	-0.31
Lepidonotothen nudifrons	-60.75	-46.75	-0.67
Lepidonotothen nudifrons	-60.75	-45.75	-0.68
Lepidonotothen nudifrons	-60.75	-45.25	-0.68
Lepidonotothen nudifrons	-60.75	-44.75	-0.7
Lepidonotothen nudifrons	-60.75	-44.25	-0.7
Lepidonotothen nudifrons	-60.75	-43.75	-0.73
Lepidonotothen nudifrons	-60.25	-46.75	-0.67
Lepidonotothen nudifrons	-60.25	-46.25	-0.67
Lepidonotothen nudifrons	-60.25	-45.75	-0.68
Lepidonotothen nudifrons	-60.25	-44.75	-0.7
Lepidonotothen nudifrons	-59.25	-27.25	-0.87
Lepidonotothen nudifrons	-59.25	-26.75	-0.82
Lepidonotothen nudifrons	-58.75	-26.25	-0.61
Lepidonotothen nudifrons	-58.25	-26.25	-0.61
Lepidonotothen nudifrons	-57.75	-26.25	-0.37
Lepidonotothen nudifrons	-57.25	-26.75	-0.37
Lepidonotothen nudifrons	-56.75	-27.25	-0.14
Lepidonotothen nudifrons	-56.75	-26.75	-0.04
Lepidonotothen nudifrons	-55.25	-45.25	2.26
Lepidonotothen nudifrons	-55.25	-35.75	1.12
Lepidonotothen nudifrons	-55.25	-35.25	1.12
Lepidonotothen squamifrons	-55.25	-37.75	1.29
Lepidonotothen squamifrons	-55.25	-35.25	1.12
Lepidonotothen squamifrons	-54.75	6.25	-0.09
Lepidonotothen squamifrons	-54.75	3.25	-0.11
Lepidonotothen squamifrons	-54.75	-38.75	1.64
Lepidonotothen squamifrons	-54.75	-35.75	1.37
Lepidonotothen squamifrons	-54.75	-34.75	1.18
Lepidonotothen squamifrons	-54.25	3.75	-0.11
Lepidonotothen squamifrons	-54.25	3.25	-0.11
Lepidonotothen squamifrons	-54.25	-39.25	1.68
Lepidonotothen squamifrons	-54.25	-36.25	1.54
Lepidonotothen squamifrons	-54.25	-35.25	1.37
Lepidonotothen squamifrons	-53.75	73.25	1.94
Lepidonotothen squamifrons	-53.75	3.75	0.4
Lepidonotothen squamifrons	-53.75	-41.25	2.24
Lepidonotothen squamifrons	-53.75	-40.75	2.09
Lepidonotothen squamifrons	-53.75	-39.25	1.97
Lepidonotothen squamifrons	-53.75	-38.75	1.92
Lepidonotothen squamifrons	-53.75	-38.25	1.92
Lepidonotothen squamifrons	-53.75	-37.75	1.88
Lepidonotothen squamifrons	-53.75	-36.75	1.8
Lepidonotothen squamifrons	-53.75	-36.25	1.8
Lepidonotothen squamifrons	-53.25	-33.25	1.2
Lepidonotothen squamifrons	-53.25	74.25	1.82
Lepidonotothen squamifrons	-53.25	73.75	1.94
Lepidonotothen squamifrons	-53.25	73.25	1.94
Lepidonotothen squamifrons	-53.25	72.75	2.02
Lepidonotothen squamifrons	-53.25	-42.75	2.45
Lepidonotothen squamifrons	-53.25	-42.25	2.45
Lepidonotothen squamifrons	-53.25	-40.75	2.09
Lepidonotothen squamifrons	-52.75	75.25	1.91
Lepidonotothen squamifrons	-52.75	44.25	1.94
Lepidonotothen squamifrons	-52.75	74.75	2.05
Lepidonotothen squamifrons	-52.75	74.25	2.05
Lepidonotothen squamifrons	-52.75	73.75	2.14
Lepidonotothen squamifrons	-52.75	72.75	2.23
Lepidonotothen squamifrons	-52.75	72.25	2.23
Lepidonotothen squamifrons	-52.25	75.25	1.91
Lepidonotothen squamifrons	-52.25	41.75	1.97
Lepidonotothen squamifrons	-52.25	74.75	2.05
Lepidonotothen squamifrons	-52.25	73.75	2.14
Lepidonotothen squamifrons	-52.25	73.25	2.14
Lepidonotothen squamifrons	-52.25	72.25	2.23
Lepidonotothen squamifrons	-52.25	71.75	2.32
Lepidonotothen squamifrons	-52.25	71.25	2.32
Lepidonotothen squamifrons	-52.25	-36.75	2.15
Lepidonotothen squamifrons	-51.75	76.75	2.13
Lepidonotothen squamifrons	-51.75	76.25	2.13
Lepidonotothen squamifrons	-51.75	75.75	2.26
Lepidonotothen squamifrons	-51.75	74.25	2.32
Lepidonotothen squamifrons	-51.75	73.75	2.37
Lepidonotothen squamifrons	-51.75	71.25	2.58
Lepidonotothen squamifrons	-51.25	66.25	3.01
Lepidonotothen squamifrons	-51.25	44.25	2.53
Lepidonotothen squamifrons	-51.25	75.75	2.26
Lepidonotothen squamifrons	-51.25	75.25	2.26
Lepidonotothen squamifrons	-51.25	74.25	2.32
Lepidonotothen squamifrons	-51.25	73.25	2.37
Lepidonotothen squamifrons	-51.25	72.75	2.44
Lepidonotothen squamifrons	-51.25	72.25	2.44
Lepidonotothen squamifrons	-51.25	71.75	2.58
Lepidonotothen squamifrons	-50.75	69.75	3.11
Lepidonotothen squamifrons	-50.25	65.75	3.34
Lepidonotothen squamifrons	-49.75	69.75	3.36
Lepidonotothen squamifrons	-49.25	70.25	3.18
Lepidonotothen squamifrons	-49.25	67.25	3.61
Lepidonotothen squamifrons	-48.75	70.75	3.67
Lepidonotothen squamifrons	-48.75	69.75	3.78
Lepidonotothen squamifrons	-48.75	69.25	3.78
Lepidonotothen squamifrons	-48.75	68.75	3.91
Lepidonotothen squamifrons	-48.75	67.25	3.99
Lepidonotothen squamifrons	-48.25	71.25	3.63
Lepidonotothen squamifrons	-48.25	69.75	3.78
Lepidonotothen squamifrons	-48.25	67.75	3.99
Lepidonotothen squamifrons	-47.75	71.75	4.84
Lepidonotothen squamifrons	-47.75	68.75	4.7
Lepidonotothen squamifrons	-47.75	68.25	4.7
Lepidonotothen squamifrons	-47.75	50.25	4.8
Lepidonotothen squamifrons	-47.25	69.25	4.68
Lepidonotothen squamifrons	-47.25	68.75	4.7
Lepidonotothen squamifrons	-47.25	67.75	4.68
Lepidonotothen squamifrons	-47.25	63.75	5.21
Lepidonotothen squamifrons	-46.75	38.25	6.17
Lepidonotothen squamifrons	-46.75	37.75	6.21
Lepidonotothen squamifrons	-46.75	51.75	5.21
Lepidonotothen squamifrons	-46.25	51.25	5.21
Lepidonotothen squamifrons	-46.25	50.75	5.21
Lepidonotothen squamifrons	-46.25	49.25	5.28
Lepidonotothen squamifrons	-46.25	42.25	6.34
Lepidonotothen squamifrons	-46.25	51.75	5.21
Lepidonotothen squamifrons	-45.75	51.25	5.62
Lepidonotothen squamifrons	-45.75	50.75	5.54
Patagonotothen guntheri	-55.25	-59.25	5.56
Patagonotothen guntheri	-54.75	-63.75	6.49
Patagonotothen guntheri	-54.75	-60.75	6.27
Patagonotothen guntheri	-54.75	-60.25	6.27
Patagonotothen guntheri	-54.75	-57.25	5.93
Patagonotothen guntheri	-54.75	-56.75	5.72
Patagonotothen guntheri	-54.25	-65.75	7.04
Patagonotothen guntheri	-54.25	-64.75	6.78
Patagonotothen guntheri	-54.25	-59.25	6.25
Patagonotothen guntheri	-54.25	-56.75	5.72
Patagonotothen guntheri	-54.25	-51.25	4.72
Patagonotothen guntheri	-54.25	-37.25	1.61
Patagonotothen guntheri	-53.75	-64.75	7.16
Patagonotothen guntheri	-53.75	-60.75	6.77
Patagonotothen guntheri	-53.75	-55.75	6.18
Patagonotothen guntheri	-53.75	-42.25	2.45
Patagonotothen guntheri	-53.75	-41.75	2.24
Patagonotothen guntheri	-53.75	-41.25	2.24
Patagonotothen guntheri	-53.75	-38.25	1.92
Patagonotothen guntheri	-53.25	-66.75	7.63
Patagonotothen guntheri	-53.25	-42.25	2.45
Patagonotothen guntheri	-52.75	-67.25	8.08
Patagonotothen guntheri	-52.75	-66.75	7.91
Patagonotothen guntheri	-52.25	-59.25	7.26
Patagonotothen guntheri	-52.25	-58.75	7.11
Patagonotothen guntheri	-52.25	-58.25	7.11
Patagonotothen guntheri	-51.75	-61.75	7.85
Patagonotothen guntheri	-51.75	-57.25	6.91
Patagonotothen guntheri	-50.25	-61.25	8.28
Patagonotothen guntheri	-49.75	-60.75	8.31
Patagonotothen guntheri	-49.75	-65.75	9.11
Patagonotothen guntheri	-49.25	-61.75	8.59
Trematomus pennellii	-77.75	168.25	-1.79
Trematomus pennellii	-77.75	166.75	-1.79
Trematomus pennellii	-77.75	166.25	-1.79
Trematomus pennellii	-77.25	167.25	-1.79
Trematomus pennellii	-77.25	164.75	-1.79
Trematomus pennellii	-76.75	167.75	-1.79
Trematomus pennellii	-76.25	168.25	-1.79
Trematomus pennellii	-75.25	-26.25	-1.79
Trematomus pennellii	-74.75	164.25	-1.79
Trematomus pennellii	-74.75	170.25	-1.79
Trematomus pennellii	-74.25	-130.75	-1.79
Trematomus pennellii	-73.75	-22.75	-1.79
Trematomus pennellii	-73.75	-22.25	-1.79
Trematomus pennellii	-73.75	-21.25	-1.79
Trematomus pennellii	-73.25	-21.25	-1.79
Trematomus pennellii	-72.75	-130.75	-1.79
Trematomus pennellii	-72.25	170.25	-1.79
Trematomus pennellii	-71.75	170.25	-1.78
Trematomus pennellii	-71.75	-12.75	-1.75
Trematomus pennellii	-71.75	-12.25	-1.75
Trematomus pennellii	-71.75	171.25	-1.77
Trematomus pennellii	-71.75	170.75	-1.78
Trematomus pennellii	-71.25	170.25	-1.78
Trematomus pennellii	-71.25	-13.25	-1.75
Trematomus pennellii	-71.25	-11.25	-1.77
Trematomus pennellii	-70.75	-10.75	-1.71
Trematomus pennellii	-70.75	-7.25	-1.76
Trematomus pennellii	-68.75	77.75	-1.7
Trematomus pennellii	-68.25	75.25	-1.65
Trematomus pennellii	-67.75	77.25	-1.65
Trematomus pennellii	-67.75	62.75	-1.73
Trematomus pennellii	-67.25	78.25	-1.66
Trematomus pennellii	-67.25	77.25	-1.65
Trematomus pennellii	-67.25	70.25	-1.7
Trematomus pennellii	-67.25	68.75	-1.71
Trematomus pennellii	-67.25	67.25	-1.74
Trematomus pennellii	-67.25	66.25	-1.75
Trematomus pennellii	-66.75	142.25	-1.56
Trematomus pennellii	-66.75	140.25	-1.58
Trematomus pennellii	-66.75	62.75	-1.6
Trematomus pennellii	-66.25	139.75	-1.61
Trematomus pennellii	-66.25	110.75	-1.75
Trematomus pennellii	-66.25	88.75	-1.71
Trematomus pennellii	-66.25	62.25	-1.6
Trematomus pennellii	-65.75	92.25	-1.68
Trematomus pennellii	-65.25	160.75	-1.54
Trematomus pennellii	-64.75	97.25	-1.71
Trematomus pennellii	-64.75	-65.25	-0.94
Trematomus pennellii	-64.75	88.75	-1.49
Trematomus pennellii	-63.75	-56.75	-1.44
Trematomus pennellii	-63.25	-59.75	-1.28
Trematomus pennellii	-62.75	-61.75	-0.6
Trematomus pennellii	-62.75	-56.75	-1.06
Trematomus pennellii	-62.75	-55.75	-1.21
Trematomus pennellii	-62.75	-45.25	-1.31
Trematomus pennellii	-62.25	-59.25	-0.85
Trematomus pennellii	-60.75	-59.75	0
Trematomus pennellii	-60.75	-45.75	-0.68
Trematomus pennellii	-60.75	-45.25	-0.68
Trematomus scotti	-77.75	178.25	-1.79
Trematomus scotti	-77.75	177.75	-1.79
Trematomus scotti	-77.75	174.75	-1.79
Trematomus scotti	-77.75	-172.75	-1.79
Trematomus scotti	-77.75	-167.75	-1.79
Trematomus scotti	-77.75	-163.25	-1.79
Trematomus scotti	-77.25	-158.75	-1.79
Trematomus scotti	-77.25	169.25	-1.79
Trematomus scotti	-77.25	168.75	-1.79
Trematomus scotti	-77.25	167.25	-1.79
Trematomus scotti	-77.25	166.75	-1.79
Trematomus scotti	-77.25	177.25	-1.79
Trematomus scotti	-77.25	-178.25	-1.79
Trematomus scotti	-77.25	172.75	-1.79
Trematomus scotti	-77.25	-166.75	-1.79
Trematomus scotti	-76.75	-161.75	-1.79
Trematomus scotti	-76.75	-50.75	-1.79
Trematomus scotti	-76.75	-48.75	-1.79
Trematomus scotti	-76.75	-48.25	-1.79
Trematomus scotti	-76.75	-46.75	-1.79
Trematomus scotti	-76.75	174.75	-1.79
Trematomus scotti	-76.75	-171.25	-1.79
Trematomus scotti	-76.25	-53.25	-1.79
Trematomus scotti	-76.25	168.25	-1.79
Trematomus scotti	-76.25	167.75	-1.79
Trematomus scotti	-76.25	178.25	-1.79
Trematomus scotti	-76.25	-176.75	-1.79
Trematomus scotti	-76.25	170.75	-1.79
Trematomus scotti	-76.25	-170.25	-1.79
Trematomus scotti	-75.75	168.75	-1.79
Trematomus scotti	-75.75	178.25	-1.79
Trematomus scotti	-75.75	-178.75	-1.79
Trematomus scotti	-75.75	172.25	-1.79
Trematomus scotti	-75.75	-173.25	-1.79
Trematomus scotti	-75.25	-27.75	-1.79
Trematomus scotti	-75.25	-26.25	-1.79
Trematomus scotti	-75.25	-25.75	-1.79
Trematomus scotti	-75.25	168.75	-1.79
Trematomus scotti	-75.25	168.25	-1.79
Trematomus scotti	-75.25	176.75	-1.79
Trematomus scotti	-75.25	175.75	-1.79
Trematomus scotti	-75.25	172.25	-1.79
Trematomus scotti	-74.75	-29.75	-1.79
Trematomus scotti	-74.75	179.75	-1.78
Trematomus scotti	-74.75	178.25	-1.78
Trematomus scotti	-74.75	170.25	-1.79
Trematomus scotti	-74.25	-130.75	-1.79
Trematomus scotti	-74.25	-54.75	-1.79
Trematomus scotti	-73.75	171.75	-1.79
Trematomus scotti	-73.75	171.25	-1.79
Trematomus scotti	-73.75	170.75	-1.79
Trematomus scotti	-73.75	-22.75	-1.79
Trematomus scotti	-73.75	-22.25	-1.79
Trematomus scotti	-73.75	-21.25	-1.79
Trematomus scotti	-73.75	-178.75	-1.78
Trematomus scotti	-73.75	176.25	-1.77
Trematomus scotti	-73.25	-21.25	-1.79
Trematomus scotti	-73.25	-20.75	-1.79
Trematomus scotti	-73.25	177.75	-1.76
Trematomus scotti	-72.75	-130.75	-1.79
Trematomus scotti	-72.75	-19.75	-1.76
Trematomus scotti	-72.75	-19.25	-1.76
Trematomus scotti	-72.25	171.25	-1.79
Trematomus scotti	-72.25	170.75	-1.79
Trematomus scotti	-72.25	170.25	-1.79
Trematomus scotti	-71.75	170.25	-1.78
Trematomus scotti	-71.75	-13.75	-1.75
Trematomus scotti	-71.75	-12.75	-1.75
Trematomus scotti	-71.75	-12.25	-1.75
Trematomus scotti	-71.25	170.75	-1.78
Trematomus scotti	-71.25	170.25	-1.78
Trematomus scotti	-71.25	-13.75	-1.75
Trematomus scotti	-71.25	-12.75	-1.75
Trematomus scotti	-71.25	-12.25	-1.75
Trematomus scotti	-71.25	-11.25	-1.77
Trematomus scotti	-70.75	-10.75	-1.71
Trematomus scotti	-70.75	-7.75	-1.76
Trematomus scotti	-70.75	-7.25	-1.76
Trematomus scotti	-70.25	-6.25	-1.76
Trematomus scotti	-70.25	-8.25	-1.73
Trematomus scotti	-68.75	-68.25	-1.71
Trematomus scotti	-68.75	-67.75	-1.76
Trematomus scotti	-68.75	73.75	-1.64
Trematomus scotti	-68.75	77.75	-1.7
Trematomus scotti	-68.75	76.25	-1.69
Trematomus scotti	-68.25	73.75	-1.64
Trematomus scotti	-68.25	72.25	-1.68
Trematomus scotti	-68.25	71.75	-1.76
Trematomus scotti	-68.25	76.25	-1.69
Trematomus scotti	-68.25	75.25	-1.65
Trematomus scotti	-67.75	75.25	-1.55
Trematomus scotti	-67.75	-67.25	-1.66
Trematomus scotti	-67.75	74.75	-1.53
Trematomus scotti	-67.75	74.25	-1.53
Trematomus scotti	-67.75	78.75	-1.66
Trematomus scotti	-67.75	77.25	-1.65
Trematomus scotti	-67.75	76.75	-1.63
Trematomus scotti	-67.75	76.25	-1.63
Trematomus scotti	-67.25	76.75	-1.63
Trematomus scotti	-67.25	76.25	-1.63
Trematomus scotti	-67.25	-69.25	-1.46
Trematomus scotti	-67.25	-67.75	-1.66
Trematomus scotti	-67.25	74.75	-1.53
Trematomus scotti	-67.25	74.25	-1.53
Trematomus scotti	-67.25	73.75	-1.54
Trematomus scotti	-67.25	73.25	-1.54
Trematomus scotti	-67.25	72.25	-1.58
Trematomus scotti	-67.25	71.75	-1.67
Trematomus scotti	-67.25	164.75	-1.65
Trematomus scotti	-67.25	70.75	-1.7
Trematomus scotti	-67.25	78.25	-1.66
Trematomus scotti	-67.25	68.75	-1.71
Trematomus scotti	-67.25	77.75	-1.65
Trematomus scotti	-67.25	65.75	-1.75
Trematomus scotti	-67.25	77.25	-1.65
Trematomus scotti	-66.75	78.25	-1.58
Trematomus scotti	-66.75	76.25	-1.53
Trematomus scotti	-66.75	75.25	-1.46
Trematomus scotti	-66.75	74.75	-1.43
Trematomus scotti	-66.75	73.75	-1.43
Trematomus scotti	-66.75	73.25	-1.43
Trematomus scotti	-66.75	72.75	-1.46
Trematomus scotti	-66.75	71.75	-1.55
Trematomus scotti	-66.75	70.75	-1.59
Trematomus scotti	-66.75	69.25	-1.61
Trematomus scotti	-66.75	62.75	-1.6
Trematomus scotti	-66.25	62.25	-1.6
Trematomus scotti	-66.25	79.75	-1.62
Trematomus scotti	-66.25	-68.25	-1.29
Trematomus scotti	-66.25	-66.75	-1.54
Trematomus scotti	-66.25	88.75	-1.71
Trematomus scotti	-66.25	71.75	-1.55
Trematomus scotti	-65.75	-68.25	-0.98
Trematomus scotti	-65.75	-67.75	-1.14
Trematomus scotti	-65.75	-67.25	-1.14
Trematomus scotti	-65.75	-66.75	-1.25
Trematomus scotti	-65.75	-60.75	-1.75
Trematomus scotti	-65.75	-60.25	-1.75
Trematomus scotti	-65.75	-61.75	-1.72
Trematomus scotti	-65.75	74.75	-1.33
Trematomus scotti	-65.25	54.25	-1.63
Trematomus scotti	-65.25	-66.25	-1.25
Trematomus scotti	-65.25	-61.25	-1.72
Trematomus scotti	-65.25	-60.75	-1.75
Trematomus scotti	-65.25	-64.25	-1.44
Trematomus scotti	-64.75	-65.75	-0.94
Trematomus scotti	-64.75	88.75	-1.49
Trematomus scotti	-64.75	-63.75	-1.31
Trematomus scotti	-64.75	-63.25	-1.31
Trematomus scotti	-64.75	-64.75	-1.08
Trematomus scotti	-64.75	-64.25	-1.08
Trematomus scotti	-64.75	-60.75	-1.57
Trematomus scotti	-64.75	-56.75	-1.74
Trematomus scotti	-64.25	-63.25	-1.31
Trematomus scotti	-64.25	-61.25	-1.49
Trematomus scotti	-63.75	-56.25	-1.44
Trematomus scotti	-63.25	-59.75	-1.28
Trematomus scotti	-63.25	-58.25	-1.35
Trematomus scotti	-62.75	-57.75	-0.98
Trematomus scotti	-62.75	-54.75	-1.28
Trematomus scotti	-62.75	-45.25	-1.31
Trematomus scotti	-62.75	-61.75	-0.6
Trematomus scotti	-62.75	-60.75	-0.72
Trematomus scotti	-62.25	-59.25	-0.85
Trematomus scotti	-62.25	-58.75	-0.92
Trematomus scotti	-62.25	-56.25	-1.06
Trematomus scotti	-62.25	-54.75	-1.28
Trematomus scotti	-61.25	-46.25	-1.04
Trematomus scotti	-61.25	-45.75	-1.04
Trematomus scotti	-61.25	-44.25	-1.06
Trematomus scotti	-60.75	-59.75	0
Trematomus scotti	-60.75	-45.25	-0.68
Trematomus scotti	-60.25	-45.25	-0.68
Trematomus newnesi	-77.75	166.75	-1.79
Trematomus newnesi	-77.75	166.25	-1.79
Trematomus newnesi	-77.25	166.25	-1.79
Trematomus newnesi	-76.75	166.75	-1.79
Trematomus newnesi	-76.75	-50.25	-1.79
Trematomus newnesi	-76.25	168.25	-1.79
Trematomus newnesi	-75.25	168.75	-1.79
Trematomus newnesi	-74.75	164.25	-1.79
Trematomus newnesi	-74.25	-130.75	-1.79
Trematomus newnesi	-72.75	-130.75	-1.79
Trematomus newnesi	-71.75	171.25	-1.77
Trematomus newnesi	-71.75	170.75	-1.78
Trematomus newnesi	-71.75	170.25	-1.78
Trematomus newnesi	-71.25	170.25	-1.78
Trematomus newnesi	-68.75	-67.25	-1.76
Trematomus newnesi	-68.75	77.75	-1.7
Trematomus newnesi	-67.75	62.75	-1.73
Trematomus newnesi	-67.25	64.25	-1.75
Trematomus newnesi	-67.25	78.25	-1.66
Trematomus newnesi	-67.25	72.25	-1.58
Trematomus newnesi	-67.25	70.25	-1.7
Trematomus newnesi	-67.25	68.75	-1.71
Trematomus newnesi	-66.75	163.25	-1.61
Trematomus newnesi	-66.75	142.75	-1.56
Trematomus newnesi	-66.75	140.75	-1.58
Trematomus newnesi	-66.75	140.25	-1.58
Trematomus newnesi	-66.75	139.75	-1.61
Trematomus newnesi	-66.25	140.25	-1.58
Trematomus newnesi	-66.25	139.75	-1.61
Trematomus newnesi	-66.25	-66.75	-1.54
Trematomus newnesi	-66.25	136.75	-1.65
Trematomus newnesi	-66.25	110.75	-1.75
Trematomus newnesi	-66.25	88.75	-1.71
Trematomus newnesi	-65.75	-65.25	-1.33
Trematomus newnesi	-65.75	139.75	-1.45
Trematomus newnesi	-65.75	92.25	-1.68
Trematomus newnesi	-65.25	-65.25	-1.33
Trematomus newnesi	-65.25	-64.25	-1.44
Trematomus newnesi	-64.75	-67.25	-0.73
Trematomus newnesi	-64.75	88.75	-1.49
Trematomus newnesi	-64.75	-63.75	-1.31
Trematomus newnesi	-64.75	-64.25	-1.08
Trematomus newnesi	-64.75	-62.75	-1.42
Trematomus newnesi	-64.25	-61.25	-1.49
Trematomus newnesi	-64.25	-60.75	-1.57
Trematomus newnesi	-64.25	-60.25	-1.57
Trematomus newnesi	-64.25	-64.25	-1.08
Trematomus newnesi	-64.25	-63.25	-1.31
Trematomus newnesi	-64.25	-61.75	-1.49
Trematomus newnesi	-63.75	-55.25	-1.54
Trematomus newnesi	-63.25	-60.25	-1.13
Trematomus newnesi	-63.25	-59.75	-1.28
Trematomus newnesi	-63.25	-58.75	-1.35
Trematomus newnesi	-63.25	-57.75	-1.39
Trematomus newnesi	-63.25	-56.75	-1.44
Trematomus newnesi	-63.25	-56.25	-1.44
Trematomus newnesi	-62.75	-60.75	-0.72
Trematomus newnesi	-62.75	-57.75	-0.98
Trematomus newnesi	-62.75	-56.75	-1.06
Trematomus newnesi	-62.75	-54.75	-1.28
Trematomus newnesi	-62.75	-45.25	-1.31
Trematomus newnesi	-62.75	-65.25	-0.08
Trematomus newnesi	-62.25	61.25	-0.88
Trematomus newnesi	-62.25	-59.25	-0.85
Trematomus newnesi	-62.25	-58.75	-0.92
Trematomus newnesi	-62.25	-58.25	-0.92
Trematomus newnesi	-62.25	-54.75	-1.28
Trematomus newnesi	-61.75	-58.75	-0.53
Trematomus newnesi	-61.25	-55.25	-0.8
Trematomus newnesi	-61.25	-54.75	-0.87
Trematomus newnesi	-61.25	-42.75	-1.09
Trematomus newnesi	-60.75	-44.75	-0.7
Trematomus newnesi	-60.75	-44.25	-0.7
Trematomus newnesi	-60.75	-59.75	0
Trematomus newnesi	-60.75	-55.75	-0.31
Trematomus newnesi	-60.75	-46.25	-0.67
Trematomus newnesi	-60.75	-45.75	-0.68
Trematomus newnesi	-60.75	-45.25	-0.68
Trematomus newnesi	-60.25	-44.75	-0.7
Trematomus newnesi	-60.25	-54.75	-0.39
Trematomus newnesi	-60.25	-46.75	-0.67
Trematomus newnesi	-60.25	-46.25	-0.67
Trematomus newnesi	-60.25	-45.75	-0.68
Trematomus tokarevi	-69.75	161.75	-1.79
Trematomus tokarevi	-68.75	74.25	-1.64
Trematomus tokarevi	-68.25	76.75	-1.69
Trematomus tokarevi	-68.25	75.25	-1.65
Trematomus tokarevi	-68.25	73.75	-1.64
Trematomus tokarevi	-67.75	76.25	-1.63
Trematomus tokarevi	-67.75	74.25	-1.53
Trematomus tokarevi	-66.75	71.75	-1.55
Trematomus tokarevi	-66.25	-66.75	-1.54
Trematomus tokarevi	-64.75	88.75	-1.49
Trematomus tokarevi	-62.75	-45.25	-1.31
Trematomus tokarevi	-61.75	-59.75	-0.47
Trematomus tokarevi	-61.75	-47.25	-1.07
Trematomus tokarevi	-61.75	-46.25	-1.04
Trematomus tokarevi	-61.75	-44.25	-1.06
Trematomus tokarevi	-61.25	-46.75	-1.04
Trematomus tokarevi	-61.25	-46.25	-1.04
Trematomus tokarevi	-61.25	-44.25	-1.06
Trematomus tokarevi	-61.25	46.25	-0.52
Trematomus tokarevi	-60.75	-59.75	0
Trematomus tokarevi	-60.75	-46.75	-0.67
Trematomus tokarevi	-60.75	-46.25	-0.67
Trematomus tokarevi	-60.75	-45.75	-0.68
Trematomus tokarevi	-60.75	-44.25	-0.7
Trematomus tokarevi	-60.25	-45.25	-0.68
Trematomus tokarevi	-60.25	-44.75	-0.7
Trematomus eulepidotus	-77.75	-172.75	-1.79
Trematomus eulepidotus	-77.75	178.25	-1.79
Trematomus eulepidotus	-77.25	-166.75	-1.79
Trematomus eulepidotus	-77.25	167.25	-1.79
Trematomus eulepidotus	-76.75	-171.25	-1.79
Trematomus eulepidotus	-76.75	-161.75	-1.79
Trematomus eulepidotus	-76.75	174.75	-1.79
Trematomus eulepidotus	-76.75	-49.25	-1.79
Trematomus eulepidotus	-76.75	-48.25	-1.79
Trematomus eulepidotus	-76.25	-170.25	-1.79
Trematomus eulepidotus	-76.25	-53.25	-1.79
Trematomus eulepidotus	-76.25	168.25	-1.79
Trematomus eulepidotus	-75.75	-178.75	-1.79
Trematomus eulepidotus	-75.75	-29.75	-1.79
Trematomus eulepidotus	-75.25	176.75	-1.79
Trematomus eulepidotus	-75.25	-27.75	-1.79
Trematomus eulepidotus	-75.25	-27.25	-1.79
Trematomus eulepidotus	-75.25	168.75	-1.79
Trematomus eulepidotus	-74.75	178.25	-1.78
Trematomus eulepidotus	-74.75	-29.75	-1.79
Trematomus eulepidotus	-74.75	164.25	-1.79
Trematomus eulepidotus	-74.25	-130.75	-1.79
Trematomus eulepidotus	-73.75	171.75	-1.79
Trematomus eulepidotus	-73.75	-22.25	-1.79
Trematomus eulepidotus	-73.75	-21.25	-1.79
Trematomus eulepidotus	-73.25	-21.25	-1.79
Trematomus eulepidotus	-72.75	-130.75	-1.79
Trematomus eulepidotus	-72.75	-19.75	-1.76
Trematomus eulepidotus	-72.75	-19.25	-1.76
Trematomus eulepidotus	-72.25	171.25	-1.79
Trematomus eulepidotus	-72.25	170.25	-1.79
Trematomus eulepidotus	-71.75	171.75	-1.77
Trematomus eulepidotus	-71.75	171.25	-1.77
Trematomus eulepidotus	-71.75	170.75	-1.78
Trematomus eulepidotus	-71.75	170.25	-1.78
Trematomus eulepidotus	-71.75	-12.75	-1.75
Trematomus eulepidotus	-71.75	-12.25	-1.75
Trematomus eulepidotus	-71.25	170.75	-1.78
Trematomus eulepidotus	-71.25	170.25	-1.78
Trematomus eulepidotus	-71.25	-13.25	-1.75
Trematomus eulepidotus	-71.25	-12.75	-1.75
Trematomus eulepidotus	-71.25	-12.25	-1.75
Trematomus eulepidotus	-71.25	-11.25	-1.77
Trematomus eulepidotus	-70.75	-10.75	-1.71
Trematomus eulepidotus	-70.75	-7.75	-1.76
Trematomus eulepidotus	-70.75	-7.25	-1.76
Trematomus eulepidotus	-69.75	23.75	-1.69
Trematomus eulepidotus	-68.75	76.75	-1.69
Trematomus eulepidotus	-68.75	73.75	-1.64
Trematomus eulepidotus	-68.75	-67.75	-1.76
Trematomus eulepidotus	-68.25	76.25	-1.69
Trematomus eulepidotus	-68.25	75.25	-1.65
Trematomus eulepidotus	-68.25	73.75	-1.64
Trematomus eulepidotus	-68.25	77.25	-1.7
Trematomus eulepidotus	-67.75	78.25	-1.66
Trematomus eulepidotus	-67.75	67.75	-1.74
Trematomus eulepidotus	-67.75	77.75	-1.65
Trematomus eulepidotus	-67.75	77.25	-1.65
Trematomus eulepidotus	-67.75	62.75	-1.73
Trematomus eulepidotus	-67.75	76.75	-1.63
Trematomus eulepidotus	-67.75	76.25	-1.63
Trematomus eulepidotus	-67.75	75.25	-1.55
Trematomus eulepidotus	-67.75	74.25	-1.53
Trematomus eulepidotus	-67.25	69.25	-1.71
Trematomus eulepidotus	-67.25	68.75	-1.71
Trematomus eulepidotus	-67.25	78.25	-1.66
Trematomus eulepidotus	-67.25	66.25	-1.75
Trematomus eulepidotus	-67.25	64.75	-1.75
Trematomus eulepidotus	-67.25	77.75	-1.65
Trematomus eulepidotus	-67.25	77.25	-1.65
Trematomus eulepidotus	-67.25	76.75	-1.63
Trematomus eulepidotus	-67.25	74.75	-1.53
Trematomus eulepidotus	-67.25	74.25	-1.53
Trematomus eulepidotus	-67.25	73.75	-1.54
Trematomus eulepidotus	-67.25	72.75	-1.58
Trematomus eulepidotus	-67.25	164.75	-1.65
Trematomus eulepidotus	-67.25	72.25	-1.58
Trematomus eulepidotus	-67.25	164.25	-1.65
Trematomus eulepidotus	-67.25	71.75	-1.67
Trematomus eulepidotus	-67.25	70.75	-1.7
Trematomus eulepidotus	-67.25	70.25	-1.7
Trematomus eulepidotus	-66.75	72.75	-1.46
Trematomus eulepidotus	-66.75	70.75	-1.59
Trematomus eulepidotus	-66.75	62.75	-1.6
Trematomus eulepidotus	-66.75	77.75	-1.56
Trematomus eulepidotus	-66.75	76.25	-1.53
Trematomus eulepidotus	-66.75	75.75	-1.46
Trematomus eulepidotus	-66.75	75.25	-1.46
Trematomus eulepidotus	-66.75	163.25	-1.61
Trematomus eulepidotus	-66.75	162.75	-1.64
Trematomus eulepidotus	-66.75	74.75	-1.43
Trematomus eulepidotus	-66.75	74.25	-1.43
Trematomus eulepidotus	-66.75	73.75	-1.43
Trematomus eulepidotus	-66.75	-68.75	-1.29
Trematomus eulepidotus	-66.75	73.25	-1.43
Trematomus eulepidotus	-66.25	-66.75	-1.54
Trematomus eulepidotus	-66.25	62.25	-1.6
Trematomus eulepidotus	-66.25	162.25	-1.64
Trematomus eulepidotus	-66.25	88.75	-1.71
Trematomus eulepidotus	-65.75	-67.75	-1.14
Trematomus eulepidotus	-65.75	-61.75	-1.72
Trematomus eulepidotus	-65.75	92.25	-1.68
Trematomus eulepidotus	-65.25	-60.75	-1.75
Trematomus eulepidotus	-65.25	-64.25	-1.44
Trematomus eulepidotus	-65.25	53.25	-1.63
Trematomus eulepidotus	-64.75	-63.75	-1.31
Trematomus eulepidotus	-64.75	-60.75	-1.57
Trematomus eulepidotus	-64.75	88.75	-1.49
Trematomus eulepidotus	-64.25	-63.25	-1.31
Trematomus eulepidotus	-64.25	-62.75	-1.42
Trematomus eulepidotus	-63.75	-62.75	-0.91
Trematomus eulepidotus	-63.25	-62.75	-0.91
Trematomus eulepidotus	-63.25	-59.75	-1.28
Trematomus eulepidotus	-63.25	-52.25	-1.6
Trematomus eulepidotus	-62.75	-60.75	-0.72
Trematomus eulepidotus	-62.75	-57.75	-0.98
Trematomus eulepidotus	-62.75	-55.25	-1.21
Trematomus eulepidotus	-62.75	-54.75	-1.28
Trematomus eulepidotus	-62.75	-45.25	-1.31
Trematomus eulepidotus	-62.25	-59.25	-0.85
Trematomus eulepidotus	-62.25	-55.75	-1.21
Trematomus eulepidotus	-62.25	-55.25	-1.21
Trematomus eulepidotus	-61.75	-58.75	-0.53
Trematomus eulepidotus	-61.75	-58.25	-0.53
Trematomus eulepidotus	-61.25	-44.25	-1.06
Trematomus eulepidotus	-61.25	-42.75	-1.09
Trematomus eulepidotus	-61.25	-56.25	-0.67
Trematomus eulepidotus	-61.25	-55.75	-0.8
Trematomus eulepidotus	-61.25	-55.25	-0.8
Trematomus eulepidotus	-61.25	-54.75	-0.87
Trematomus eulepidotus	-60.75	-45.25	-0.68
Trematomus eulepidotus	-60.75	-44.75	-0.7
Trematomus eulepidotus	-60.75	-43.75	-0.73
Trematomus eulepidotus	-60.75	-59.75	0
Trematomus eulepidotus	-60.75	-55.75	-0.31
Trematomus eulepidotus	-60.75	-46.25	-0.67
Trematomus eulepidotus	-60.75	-45.75	-0.68
Trematomus eulepidotus	-60.25	-45.25	-0.68
Trematomus eulepidotus	-60.25	-46.25	-0.67
Trematomus bernacchii	-77.75	168.25	-1.79
Trematomus bernacchii	-77.75	166.75	-1.79
Trematomus bernacchii	-77.75	166.25	-1.79
Trematomus bernacchii	-77.75	165.25	-1.79
Trematomus bernacchii	-77.25	-50.25	-1.79
Trematomus bernacchii	-76.75	168.25	-1.79
Trematomus bernacchii	-76.75	-50.75	-1.79
Trematomus bernacchii	-76.25	168.25	-1.79
Trematomus bernacchii	-75.25	170.25	-1.79
Trematomus bernacchii	-74.75	164.75	-1.79
Trematomus bernacchii	-74.75	164.25	-1.79
Trematomus bernacchii	-74.25	-130.75	-1.79
Trematomus bernacchii	-73.25	-21.25	-1.79
Trematomus bernacchii	-72.75	-130.75	-1.79
Trematomus bernacchii	-72.25	170.25	-1.79
Trematomus bernacchii	-71.75	170.75	-1.78
Trematomus bernacchii	-71.75	170.25	-1.78
Trematomus bernacchii	-71.75	-12.25	-1.75
Trematomus bernacchii	-71.75	171.75	-1.77
Trematomus bernacchii	-71.25	171.75	-1.77
Trematomus bernacchii	-71.25	-13.25	-1.75
Trematomus bernacchii	-71.25	-12.25	-1.75
Trematomus bernacchii	-70.75	-10.75	-1.71
Trematomus bernacchii	-68.75	-90.75	-1.34
Trematomus bernacchii	-68.75	-67.75	-1.76
Trematomus bernacchii	-68.75	77.75	-1.7
Trematomus bernacchii	-68.25	-90.25	-1.34
Trematomus bernacchii	-68.25	-67.25	-1.76
Trematomus bernacchii	-68.25	78.25	-1.7
Trematomus bernacchii	-68.25	77.25	-1.7
Trematomus bernacchii	-67.75	62.75	-1.73
Trematomus bernacchii	-67.25	164.75	-1.65
Trematomus bernacchii	-67.25	70.25	-1.7
Trematomus bernacchii	-67.25	68.75	-1.71
Trematomus bernacchii	-67.25	66.25	-1.75
Trematomus bernacchii	-66.75	163.25	-1.61
Trematomus bernacchii	-66.75	162.75	-1.64
Trematomus bernacchii	-66.75	142.75	-1.56
Trematomus bernacchii	-66.75	142.25	-1.56
Trematomus bernacchii	-66.75	140.75	-1.58
Trematomus bernacchii	-66.75	140.25	-1.58
Trematomus bernacchii	-66.25	-65.25	-1.58
Trematomus bernacchii	-66.25	140.25	-1.58
Trematomus bernacchii	-66.25	139.75	-1.61
Trematomus bernacchii	-66.25	120.25	-1.71
Trematomus bernacchii	-66.25	110.75	-1.75
Trematomus bernacchii	-66.25	88.75	-1.71
Trematomus bernacchii	-65.75	52.75	-1.63
Trematomus bernacchii	-65.75	-65.75	-1.33
Trematomus bernacchii	-65.75	-65.25	-1.33
Trematomus bernacchii	-65.75	139.75	-1.45
Trematomus bernacchii	-65.75	92.25	-1.68
Trematomus bernacchii	-65.25	-65.25	-1.33
Trematomus bernacchii	-65.25	-60.75	-1.75
Trematomus bernacchii	-65.25	-64.25	-1.44
Trematomus bernacchii	-64.75	-67.25	-0.73
Trematomus bernacchii	-64.75	-64.25	-1.08
Trematomus bernacchii	-64.75	-60.75	-1.57
Trematomus bernacchii	-64.75	88.75	-1.49
Trematomus bernacchii	-64.25	-63.25	-1.31
Trematomus bernacchii	-64.25	-61.25	-1.49
Trematomus bernacchii	-64.25	-60.75	-1.57
Trematomus bernacchii	-64.25	-60.25	-1.57
Trematomus bernacchii	-63.75	-61.75	-1.01
Trematomus bernacchii	-63.75	-56.25	-1.44
Trematomus bernacchii	-63.25	-59.75	-1.28
Trematomus bernacchii	-63.25	-57.25	-1.39
Trematomus bernacchii	-62.75	-61.75	-0.6
Trematomus bernacchii	-62.75	-55.75	-1.21
Trematomus bernacchii	-62.75	-45.25	-1.31
Trematomus bernacchii	-62.25	-59.25	-0.85
Trematomus bernacchii	-62.25	-58.25	-0.92
Trematomus bernacchii	-61.25	-55.75	-0.8
Trematomus bernacchii	-61.25	-55.25	-0.8
Trematomus bernacchii	-61.25	-54.75	-0.87
Trematomus hansoni	-77.75	168.25	-1.79
Trematomus hansoni	-77.75	166.75	-1.79
Trematomus hansoni	-77.25	177.25	-1.79
Trematomus hansoni	-76.75	168.25	-1.79
Trematomus hansoni	-76.25	168.25	-1.79
Trematomus hansoni	-75.25	172.25	-1.79
Trematomus hansoni	-75.25	170.25	-1.79
Trematomus hansoni	-74.75	164.25	-1.79
Trematomus hansoni	-74.25	-130.75	-1.79
Trematomus hansoni	-73.75	-22.25	-1.79
Trematomus hansoni	-73.25	-21.25	-1.79
Trematomus hansoni	-73.25	-20.75	-1.79
Trematomus hansoni	-72.75	-130.75	-1.79
Trematomus hansoni	-71.75	170.25	-1.78
Trematomus hansoni	-71.75	-13.75	-1.75
Trematomus hansoni	-71.75	-12.25	-1.75
Trematomus hansoni	-71.25	-13.25	-1.75
Trematomus hansoni	-71.25	-12.75	-1.75
Trematomus hansoni	-71.25	-12.25	-1.75
Trematomus hansoni	-71.25	-11.25	-1.77
Trematomus hansoni	-70.75	-10.75	-1.71
Trematomus hansoni	-68.75	77.75	-1.7
Trematomus hansoni	-68.25	75.25	-1.65
Trematomus hansoni	-68.25	70.75	-1.77
Trematomus hansoni	-67.75	62.75	-1.73
Trematomus hansoni	-67.75	78.75	-1.66
Trematomus hansoni	-67.75	77.75	-1.65
Trematomus hansoni	-67.75	77.25	-1.65
Trematomus hansoni	-67.75	75.25	-1.55
Trematomus hansoni	-67.75	-69.75	-1.46
Trematomus hansoni	-67.25	164.75	-1.65
Trematomus hansoni	-67.25	163.75	-1.71
Trematomus hansoni	-67.25	78.25	-1.66
Trematomus hansoni	-67.25	77.25	-1.65
Trematomus hansoni	-67.25	76.75	-1.63
Trematomus hansoni	-67.25	70.75	-1.7
Trematomus hansoni	-67.25	70.25	-1.7
Trematomus hansoni	-67.25	-70.25	-1.4
Trematomus hansoni	-67.25	68.75	-1.71
Trematomus hansoni	-66.75	62.75	-1.6
Trematomus hansoni	-66.75	163.25	-1.61
Trematomus hansoni	-66.75	162.75	-1.64
Trematomus hansoni	-66.75	140.25	-1.58
Trematomus hansoni	-66.75	92.75	-1.72
Trematomus hansoni	-66.75	76.25	-1.53
Trematomus hansoni	-66.75	75.25	-1.46
Trematomus hansoni	-66.75	72.75	-1.46
Trematomus hansoni	-66.25	139.75	-1.61
Trematomus hansoni	-66.25	110.75	-1.75
Trematomus hansoni	-66.25	92.75	-1.72
Trematomus hansoni	-65.75	-60.25	-1.75
Trematomus hansoni	-65.75	-61.75	-1.72
Trematomus hansoni	-65.25	-60.75	-1.75
Trematomus hansoni	-65.25	160.75	-1.54
Trematomus hansoni	-64.75	-67.25	-0.73
Trematomus hansoni	-64.75	-60.75	-1.57
Trematomus hansoni	-64.25	-63.25	-1.31
Trematomus hansoni	-64.25	-62.75	-1.42
Trematomus hansoni	-64.25	-61.75	-1.49
Trematomus hansoni	-64.25	-60.25	-1.57
Trematomus hansoni	-63.75	-56.75	-1.44
Trematomus hansoni	-63.25	-59.25	-1.28
Trematomus hansoni	-62.75	-65.25	-0.08
Trematomus hansoni	-62.75	-62.25	-0.47
Trematomus hansoni	-62.75	-61.75	-0.6
Trematomus hansoni	-62.75	-60.75	-0.72
Trematomus hansoni	-62.75	-57.75	-0.98
Trematomus hansoni	-62.75	-57.25	-0.98
Trematomus hansoni	-62.75	-54.75	-1.28
Trematomus hansoni	-62.75	-45.25	-1.31
Trematomus hansoni	-62.25	-60.25	-0.72
Trematomus hansoni	-62.25	-59.25	-0.85
Trematomus hansoni	-62.25	-58.25	-0.92
Trematomus hansoni	-62.25	-54.75	-1.28
Trematomus hansoni	-61.75	-44.25	-1.06
Trematomus hansoni	-61.75	-43.75	-1.07
Trematomus hansoni	-61.75	-58.75	-0.53
Trematomus hansoni	-61.25	-44.75	-1.06
Trematomus hansoni	-61.25	-44.25	-1.06
Trematomus hansoni	-61.25	-43.75	-1.07
Trematomus hansoni	-61.25	-43.25	-1.07
Trematomus hansoni	-61.25	-42.75	-1.09
Trematomus hansoni	-61.25	-55.75	-0.8
Trematomus hansoni	-61.25	-55.25	-0.8
Trematomus hansoni	-61.25	-54.75	-0.87
Trematomus hansoni	-60.75	-44.75	-0.7
Trematomus hansoni	-60.75	-44.25	-0.7
Trematomus hansoni	-60.75	-59.75	0
Trematomus hansoni	-60.75	-46.25	-0.67
Trematomus hansoni	-60.75	-45.75	-0.68
Trematomus hansoni	-60.75	-45.25	-0.68
Trematomus hansoni	-60.25	-45.25	-0.68
Trematomus hansoni	-60.25	-46.75	-0.67
Trematomus hansoni	-59.25	-26.75	-0.82
Trematomus hansoni	-54.75	-37.75	1.61
Trematomus hansoni	-54.75	-37.25	1.61
Trematomus hansoni	-54.75	-36.75	1.54
Trematomus hansoni	-54.75	-35.75	1.37
Trematomus hansoni	-54.25	-38.25	1.64
Trematomus hansoni	-54.25	-37.75	1.61
Trematomus hansoni	-54.25	-37.25	1.61
Trematomus hansoni	-54.25	-36.75	1.54
Trematomus hansoni	-54.25	-36.25	1.54
Trematomus hansoni	-54.25	-35.75	1.37
Trematomus hansoni	-53.75	-46.75	3.47
Trematomus hansoni	-53.75	-40.75	2.09
Trematomus hansoni	-53.75	-38.75	1.92
Trematomus hansoni	-53.75	-37.25	1.88
Trematomus hansoni	-53.75	-36.75	1.8
Trematomus hansoni	-53.75	-34.25	1.41
Trematomus hansoni	-53.25	-37.25	1.88
Trematomus hansoni	-53.25	-36.25	1.8
Gobionotothen gibberifrons	-66.75	-68.75	-1.29
Gobionotothen gibberifrons	-66.25	-66.75	-1.54
Gobionotothen gibberifrons	-65.75	-67.75	-1.14
Gobionotothen gibberifrons	-65.75	-65.75	-1.33
Gobionotothen gibberifrons	-65.75	-65.25	-1.33
Gobionotothen gibberifrons	-65.25	-64.25	-1.44
Gobionotothen gibberifrons	-64.75	-67.25	-0.73
Gobionotothen gibberifrons	-64.75	-65.75	-0.94
Gobionotothen gibberifrons	-64.75	-63.75	-1.31
Gobionotothen gibberifrons	-64.75	-64.25	-1.08
Gobionotothen gibberifrons	-64.75	-62.75	-1.42
Gobionotothen gibberifrons	-64.25	-64.25	-1.08
Gobionotothen gibberifrons	-64.25	-63.25	-1.31
Gobionotothen gibberifrons	-64.25	-62.75	-1.42
Gobionotothen gibberifrons	-64.25	-62.25	-1.42
Gobionotothen gibberifrons	-64.25	-61.75	-1.49
Gobionotothen gibberifrons	-64.25	-61.25	-1.49
Gobionotothen gibberifrons	-64.25	-60.25	-1.57
Gobionotothen gibberifrons	-63.75	-62.75	-0.91
Gobionotothen gibberifrons	-63.25	-58.75	-1.35
Gobionotothen gibberifrons	-63.25	-62.75	-0.91
Gobionotothen gibberifrons	-63.25	-62.25	-0.91
Gobionotothen gibberifrons	-63.25	-61.25	-1.01
Gobionotothen gibberifrons	-63.25	-60.75	-1.13
Gobionotothen gibberifrons	-63.25	-60.25	-1.13
Gobionotothen gibberifrons	-62.75	-60.75	-0.72
Gobionotothen gibberifrons	-62.75	-54.75	-1.28
Gobionotothen gibberifrons	-62.75	-45.25	-1.31
Gobionotothen gibberifrons	-62.75	-64.25	-0.23
Gobionotothen gibberifrons	-62.75	-61.75	-0.6
Gobionotothen gibberifrons	-62.25	-59.25	-0.85
Gobionotothen gibberifrons	-62.25	-58.75	-0.92
Gobionotothen gibberifrons	-62.25	-58.25	-0.92
Gobionotothen gibberifrons	-62.25	-57.75	-0.98
Gobionotothen gibberifrons	-62.25	-56.25	-1.06
Gobionotothen gibberifrons	-62.25	-55.75	-1.21
Gobionotothen gibberifrons	-62.25	-54.75	-1.28
Gobionotothen gibberifrons	-61.75	-58.75	-0.53
Gobionotothen gibberifrons	-61.75	-58.25	-0.53
Gobionotothen gibberifrons	-61.75	-57.75	-0.59
Gobionotothen gibberifrons	-61.25	-56.25	-0.67
Gobionotothen gibberifrons	-61.25	-55.75	-0.8
Gobionotothen gibberifrons	-61.25	-55.25	-0.8
Gobionotothen gibberifrons	-61.25	-54.75	-0.87
Gobionotothen gibberifrons	-61.25	-44.25	-1.06
Gobionotothen gibberifrons	-60.75	-59.75	0
Gobionotothen gibberifrons	-60.75	-55.75	-0.31
Gobionotothen gibberifrons	-60.75	-46.75	-0.67
Gobionotothen gibberifrons	-60.75	-46.25	-0.67
Gobionotothen gibberifrons	-60.75	-45.75	-0.68
Gobionotothen gibberifrons	-60.75	-45.25	-0.68
Gobionotothen gibberifrons	-60.75	-44.75	-0.7
Gobionotothen gibberifrons	-60.25	-46.75	-0.67
Gobionotothen gibberifrons	-60.25	-46.25	-0.67
Gobionotothen gibberifrons	-60.25	-45.75	-0.68
Gobionotothen gibberifrons	-59.25	-27.25	-0.87
Gobionotothen gibberifrons	-58.75	-26.25	-0.61
Gobionotothen gibberifrons	-58.25	-43.25	0.13
Gobionotothen gibberifrons	-57.75	-26.25	-0.37
Gobionotothen gibberifrons	-57.25	-26.75	-0.37
Gobionotothen gibberifrons	-56.75	-27.25	-0.14
Gobionotothen gibberifrons	-55.25	-35.75	1.12
Gobionotothen gibberifrons	-55.25	-35.25	1.12
Gobionotothen gibberifrons	-54.75	-38.75	1.64
Gobionotothen gibberifrons	-54.75	-37.25	1.61
Gobionotothen gibberifrons	-54.75	-35.75	1.37
Gobionotothen gibberifrons	-54.75	-34.75	1.18
Gobionotothen gibberifrons	-54.25	-39.25	1.68
Gobionotothen gibberifrons	-54.25	-38.25	1.64
Gobionotothen gibberifrons	-54.25	-37.75	1.61
Gobionotothen gibberifrons	-54.25	-37.25	1.61
Gobionotothen gibberifrons	-54.25	-36.75	1.54
Gobionotothen gibberifrons	-54.25	-36.25	1.54
Gobionotothen gibberifrons	-54.25	-35.25	1.37
Gobionotothen gibberifrons	-53.75	73.25	1.94
Gobionotothen gibberifrons	-53.75	-41.75	2.24
Gobionotothen gibberifrons	-53.75	-41.25	2.24
Gobionotothen gibberifrons	-53.75	-40.75	2.09
Gobionotothen gibberifrons	-53.75	-39.75	1.97
Gobionotothen gibberifrons	-53.75	-39.25	1.97
Gobionotothen gibberifrons	-53.75	-38.75	1.92
Gobionotothen gibberifrons	-53.75	-38.25	1.92
Gobionotothen gibberifrons	-53.75	-37.75	1.88
Gobionotothen gibberifrons	-53.75	-37.25	1.88
Gobionotothen gibberifrons	-53.75	-36.75	1.8
Gobionotothen gibberifrons	-53.75	-36.25	1.8
Gobionotothen gibberifrons	-53.75	-42.25	2.45
Gobionotothen gibberifrons	-53.25	73.75	1.94
Gobionotothen gibberifrons	-53.25	-39.25	1.97
Gobionotothen gibberifrons	-53.25	-38.25	1.92
Gobionotothen gibberifrons	-53.25	-36.25	1.8
Gobionotothen gibberifrons	-53.25	-45.25	3.23
Notothenia coriiceps	-74.25	-130.75	-1.79
Notothenia coriiceps	-72.75	-130.75	-1.79
Notothenia coriiceps	-71.75	171.75	-1.77
Notothenia coriiceps	-71.75	171.25	-1.77
Notothenia coriiceps	-71.25	-13.25	-1.75
Notothenia coriiceps	-68.75	-68.25	-1.71
Notothenia coriiceps	-68.25	-178.75	-1.53
Notothenia coriiceps	-67.25	164.75	-1.65
Notothenia coriiceps	-67.25	163.75	-1.71
Notothenia coriiceps	-66.75	163.25	-1.61
Notothenia coriiceps	-66.75	162.75	-1.64
Notothenia coriiceps	-66.75	140.75	-1.58
Notothenia coriiceps	-66.75	140.25	-1.58
Notothenia coriiceps	-66.75	139.75	-1.61
Notothenia coriiceps	-66.25	140.25	-1.58
Notothenia coriiceps	-66.25	139.75	-1.61
Notothenia coriiceps	-66.25	88.75	-1.71
Notothenia coriiceps	-66.25	-65.25	-1.58
Notothenia coriiceps	-65.75	164.25	-1.38
Notothenia coriiceps	-65.25	-64.25	-1.44
Notothenia coriiceps	-64.75	88.75	-1.49
Notothenia coriiceps	-64.75	-63.75	-1.31
Notothenia coriiceps	-64.75	-64.25	-1.08
Notothenia coriiceps	-64.25	-64.25	-1.08
Notothenia coriiceps	-64.25	-63.25	-1.31
Notothenia coriiceps	-64.25	-62.25	-1.42
Notothenia coriiceps	-64.25	-61.25	-1.49
Notothenia coriiceps	-64.25	-60.25	-1.57
Notothenia coriiceps	-63.75	-62.75	-0.91
Notothenia coriiceps	-63.25	-60.25	-1.13
Notothenia coriiceps	-63.25	-58.75	-1.35
Notothenia coriiceps	-62.75	-57.25	-0.98
Notothenia coriiceps	-62.75	-55.75	-1.21
Notothenia coriiceps	-62.75	-55.25	-1.21
Notothenia coriiceps	-62.25	-58.25	-0.92
Notothenia coriiceps	-62.25	-57.75	-0.98
Notothenia coriiceps	-62.25	-60.75	-0.72
Notothenia coriiceps	-62.25	-59.25	-0.85
Notothenia coriiceps	-62.25	-58.75	-0.92
Notothenia coriiceps	-61.25	-56.25	-0.67
Notothenia coriiceps	-61.25	-55.75	-0.8
Notothenia coriiceps	-61.25	-55.25	-0.8
Notothenia coriiceps	-61.25	-54.75	-0.87
Notothenia coriiceps	-61.25	-45.25	-1.04
Notothenia coriiceps	-61.25	-61.25	-0.26
Notothenia coriiceps	-60.75	-46.25	-0.67
Notothenia coriiceps	-60.75	-45.75	-0.68
Notothenia coriiceps	-60.75	-45.25	-0.68
Notothenia coriiceps	-60.75	-44.75	-0.7
Notothenia coriiceps	-60.75	-44.25	-0.7
Notothenia coriiceps	-60.25	-46.25	-0.67
Notothenia coriiceps	-60.25	-45.75	-0.68
Notothenia coriiceps	-57.75	-26.25	-0.37
Notothenia coriiceps	-57.75	-24.25	-0.19
Notothenia coriiceps	-57.25	-26.75	-0.37
Notothenia coriiceps	-55.75	-35.75	1.12
Notothenia coriiceps	-54.75	-35.75	1.37
Notothenia coriiceps	-54.25	3.25	-0.11
Notothenia coriiceps	-54.25	-37.75	1.61
Notothenia coriiceps	-54.25	-36.75	1.54
Notothenia coriiceps	-54.25	-36.25	1.54
Notothenia coriiceps	-54.25	-35.75	1.37
Notothenia coriiceps	-53.75	73.25	1.94
Notothenia coriiceps	-53.75	3.75	0.4
Notothenia coriiceps	-53.75	-36.75	1.8
Notothenia coriiceps	-53.75	-35.75	1.61
Notothenia coriiceps	-53.25	73.75	1.94
Notothenia coriiceps	-53.25	73.25	1.94
Notothenia coriiceps	-53.25	-37.25	1.88
Notothenia coriiceps	-52.75	72.75	2.23
Notothenia coriiceps	-52.25	-36.75	2.15
Notothenia coriiceps	-49.75	70.25	3.18
Notothenia coriiceps	-49.25	70.25	3.18
Notothenia coriiceps	-47.75	70.25	4.7
Notothenia coriiceps	-47.75	50.25	4.8
Notothenia coriiceps	-46.75	51.75	5.21
Notothenia coriiceps	-46.75	37.75	6.21
Notothenia coriiceps	-46.25	51.75	5.21
Notothenia coriiceps	-46.25	50.25	5.21
Notothenia rossii	-64.25	-61.75	-1.49
Notothenia rossii	-64.25	-61.25	-1.49
Notothenia rossii	-64.25	-60.25	-1.57
Notothenia rossii	-63.25	-60.25	-1.13
Notothenia rossii	-63.25	-58.75	-1.35
Notothenia rossii	-62.75	-45.25	-1.31
Notothenia rossii	-62.25	-54.25	-1.28
Notothenia rossii	-62.25	-60.75	-0.72
Notothenia rossii	-62.25	-59.25	-0.85
Notothenia rossii	-62.25	-58.75	-0.92
Notothenia rossii	-62.25	-58.25	-0.92
Notothenia rossii	-61.25	-56.25	-0.67
Notothenia rossii	-61.25	-55.75	-0.8
Notothenia rossii	-61.25	-54.75	-0.87
Notothenia rossii	-61.25	-44.75	-1.06
Notothenia rossii	-60.75	-59.75	0
Notothenia rossii	-60.75	-55.75	-0.31
Notothenia rossii	-60.75	-45.75	-0.68
Notothenia rossii	-60.75	-45.25	-0.68
Notothenia rossii	-60.25	-47.25	-0.67
Notothenia rossii	-60.25	-46.75	-0.67
Notothenia rossii	-60.25	-45.75	-0.68
Notothenia rossii	-57.25	-26.75	-0.37
Notothenia rossii	-55.75	-22.25	0.82
Notothenia rossii	-55.25	-36.25	1.24
Notothenia rossii	-54.75	160.25	5.62
Notothenia rossii	-54.75	159.25	5.39
Notothenia rossii	-54.75	158.75	5.41
Notothenia rossii	-54.75	-39.25	1.68
Notothenia rossii	-54.75	-38.75	1.64
Notothenia rossii	-54.75	-36.25	1.54
Notothenia rossii	-54.75	-35.75	1.37
Notothenia rossii	-54.75	-35.25	1.37
Notothenia rossii	-54.75	-34.75	1.18
Notothenia rossii	-54.25	3.25	-0.11
Notothenia rossii	-54.25	-37.75	1.61
Notothenia rossii	-54.25	-36.75	1.54
Notothenia rossii	-54.25	-36.25	1.54
Notothenia rossii	-54.25	-35.75	1.37
Notothenia rossii	-54.25	-35.25	1.37
Notothenia rossii	-53.75	73.25	1.94
Notothenia rossii	-53.75	3.75	0.4
Notothenia rossii	-53.75	-37.25	1.88
Notothenia rossii	-53.75	-35.75	1.61
Notothenia rossii	-53.25	158.75	6.53
Notothenia rossii	-53.25	73.75	1.94
Notothenia rossii	-53.25	-40.25	2.09
Notothenia rossii	-52.75	75.25	1.91
Notothenia rossii	-52.75	74.25	2.05
Notothenia rossii	-52.75	73.75	2.14
Notothenia rossii	-52.75	72.75	2.23
Notothenia rossii	-52.25	73.25	2.14
Notothenia rossii	-52.25	-36.75	2.15
Notothenia rossii	-51.75	71.25	2.58
Notothenia rossii	-51.25	72.75	2.44
Notothenia rossii	-51.25	66.25	3.01
Notothenia rossii	-51.25	-40.25	2.84
Notothenia rossii	-50.75	-40.25	4.01
Notothenia rossii	-49.75	70.75	3.18
Notothenia rossii	-49.75	69.75	3.36
Notothenia rossii	-49.25	73.25	2.98
Notothenia rossii	-49.25	70.25	3.18
Notothenia rossii	-49.25	67.25	3.61
Notothenia rossii	-48.75	70.25	3.67
Notothenia rossii	-48.75	68.75	3.91
Notothenia rossii	-48.25	70.75	3.67
Notothenia rossii	-48.25	70.25	3.67
Notothenia rossii	-47.75	70.25	4.7
Notothenia rossii	-47.75	69.75	4.68
Notothenia rossii	-47.75	68.75	4.7
Notothenia rossii	-47.25	70.75	4.7
Notothenia rossii	-47.25	69.25	4.68
Notothenia rossii	-47.25	68.25	4.7
Notothenia rossii	-46.75	37.75	6.21
Notothenia rossii	-46.25	51.75	5.21
Harpagifer antarcticus	-64.75	-64.25	-1.08
Harpagifer antarcticus	-64.75	-62.75	-1.42
Harpagifer antarcticus	-62.75	-60.25	-0.72
Harpagifer antarcticus	-62.25	-59.75	-0.85
Harpagifer antarcticus	-61.25	-55.75	-0.8
Harpagifer antarcticus	-60.75	-45.75	-0.68
Harpagifer antarcticus	-57.25	-26.75	-0.37
Harpagifer antarcticus	-57.75	-26.25	-0.37
Artedidraco skottsbergi	-77.25	-50.25	-1.79
Artedidraco skottsbergi	-76.75	166.75	-1.79
Artedidraco skottsbergi	-76.25	168.25	-1.79
Artedidraco skottsbergi	-75.25	-27.25	-1.79
Artedidraco skottsbergi	-75.25	-26.25	-1.79
Artedidraco skottsbergi	-74.75	164.25	-1.79
Artedidraco skottsbergi	-73.75	-22.25	-1.79
Artedidraco skottsbergi	-73.75	-21.25	-1.79
Artedidraco skottsbergi	-73.25	-21.25	-1.79
Artedidraco skottsbergi	-73.25	-20.75	-1.79
Artedidraco skottsbergi	-71.75	-13.75	-1.75
Artedidraco skottsbergi	-71.75	-12.75	-1.75
Artedidraco skottsbergi	-71.75	-12.25	-1.75
Artedidraco skottsbergi	-71.75	170.25	-1.78
Artedidraco skottsbergi	-71.25	-14.25	-1.75
Artedidraco skottsbergi	-71.25	-13.75	-1.75
Artedidraco skottsbergi	-71.25	-13.25	-1.75
Artedidraco skottsbergi	-71.25	-12.25	-1.75
Artedidraco skottsbergi	-71.25	-11.75	-1.77
Artedidraco skottsbergi	-70.75	-10.75	-1.71
Artedidraco skottsbergi	-70.75	-7.75	-1.76
Artedidraco skottsbergi	-70.75	-7.25	-1.76
Artedidraco skottsbergi	-67.75	-68.25	-1.53
Artedidraco skottsbergi	-67.25	-69.25	-1.46
Artedidraco skottsbergi	-67.25	70.25	-1.7
Artedidraco skottsbergi	-67.25	69.25	-1.71
Artedidraco skottsbergi	-67.25	66.25	-1.75
Artedidraco skottsbergi	-66.75	140.25	-1.58
Artedidraco skottsbergi	-66.75	69.25	-1.61
Artedidraco skottsbergi	-66.75	67.75	-1.65
Artedidraco skottsbergi	-66.75	62.75	-1.6
Artedidraco skottsbergi	-66.25	142.25	-1.56
Artedidraco skottsbergi	-66.25	141.25	-1.56
Artedidraco skottsbergi	-66.25	77.75	-1.56
Artedidraco skottsbergi	-66.25	-66.75	-1.54
Artedidraco skottsbergi	-66.25	62.25	-1.6
Artedidraco skottsbergi	-65.75	-65.25	-1.33
Artedidraco skottsbergi	-65.25	-64.25	-1.44
Artedidraco skottsbergi	-65.25	53.25	-1.63
Artedidraco skottsbergi	-64.75	-63.75	-1.31
Artedidraco skottsbergi	-64.75	-64.25	-1.08
Artedidraco skottsbergi	-64.25	-62.75	-1.42
Artedidraco skottsbergi	-64.25	-56.75	-1.74
Artedidraco skottsbergi	-63.75	-56.25	-1.44
Artedidraco skottsbergi	-63.75	-60.25	-1.13
Artedidraco skottsbergi	-63.75	-59.25	-1.28
Artedidraco skottsbergi	-63.25	-58.75	-1.35
Artedidraco skottsbergi	-63.25	-59.75	-1.28
Artedidraco skottsbergi	-62.75	-57.75	-0.98
Artedidraco skottsbergi	-62.75	-56.75	-1.06
Artedidraco skottsbergi	-62.75	-54.75	-1.28
Artedidraco skottsbergi	-62.75	-45.25	-1.31
Artedidraco skottsbergi	-61.25	-55.25	-0.8
Artedidraco skottsbergi	-61.25	-45.75	-1.04
Artedidraco skottsbergi	-61.25	-44.75	-1.06
Artedidraco skottsbergi	-61.25	-44.25	-1.06
Artedidraco skottsbergi	-60.75	-46.75	-0.67
Artedidraco skottsbergi	-60.75	-46.25	-0.67
Artedidraco skottsbergi	-60.75	-45.25	-0.68
Artedidraco skottsbergi	-60.75	-44.75	-0.7
Artedidraco skottsbergi	-60.75	-42.75	-0.76
Pogonophryne marmorata	-75.25	-25.75	-1.79
Pogonophryne marmorata	-74.75	-29.75	-1.79
Pogonophryne marmorata	-74.75	-27.25	-1.78
Pogonophryne marmorata	-73.75	-22.25	-1.79
Pogonophryne marmorata	-73.75	-20.75	-1.79
Pogonophryne marmorata	-73.25	-21.25	-1.79
Pogonophryne marmorata	-73.25	-20.75	-1.79
Pogonophryne marmorata	-72.75	-19.25	-1.76
Pogonophryne marmorata	-72.25	-16.75	-1.76
Pogonophryne marmorata	-71.75	-13.75	-1.75
Pogonophryne marmorata	-71.75	-12.25	-1.75
Pogonophryne marmorata	-71.25	-13.25	-1.75
Pogonophryne marmorata	-71.25	-12.75	-1.75
Pogonophryne marmorata	-71.25	-11.25	-1.77
Pogonophryne marmorata	-70.75	-10.75	-1.71
Pogonophryne marmorata	-69.75	6.25	-1.6
Pogonophryne marmorata	-68.25	77.25	-1.7
Pogonophryne marmorata	-66.75	74.75	-1.43
Pogonophryne marmorata	-62.75	-60.75	-0.72
Pogonophryne marmorata	-62.75	-57.75	-0.98
Pogonophryne marmorata	-62.75	-45.25	-1.31
Pogonophryne marmorata	-62.25	-54.25	-1.28
Pogonophryne marmorata	-61.75	-43.75	-1.07
Pogonophryne marmorata	-61.25	-41.75	-1.12
Pogonophryne marmorata	-61.25	-54.75	-0.87
Pogonophryne marmorata	-61.25	-43.75	-1.07
Pogonophryne marmorata	-61.25	-43.25	-1.07
Pogonophryne marmorata	-60.75	-43.25	-0.73
Pogonophryne marmorata	-60.75	-52.75	-0.52
Pogonophryne marmorata	-60.75	-45.25	-0.68
Pogonophryne scotti	-77.75	-42.25	-1.79
Pogonophryne scotti	-77.25	-49.25	-1.79
Pogonophryne scotti	-77.25	-41.25	-1.79
Pogonophryne scotti	-77.25	166.75	-1.79
Pogonophryne scotti	-77.25	-178.25	-1.79
Pogonophryne scotti	-76.75	-48.25	-1.79
Pogonophryne scotti	-76.25	-53.25	-1.79
Pogonophryne scotti	-76.25	-48.75	-1.79
Pogonophryne scotti	-75.75	174.75	-1.79
Pogonophryne scotti	-75.75	168.75	-1.79
Pogonophryne scotti	-75.75	-57.75	-1.79
Pogonophryne scotti	-75.75	-56.25	-1.79
Pogonophryne scotti	-75.25	-29.25	-1.79
Pogonophryne scotti	-75.25	-27.75	-1.79
Pogonophryne scotti	-75.25	-27.25	-1.79
Pogonophryne scotti	-75.25	172.25	-1.79
Pogonophryne scotti	-75.25	-26.25	-1.79
Pogonophryne scotti	-75.25	-25.75	-1.79
Pogonophryne scotti	-74.75	178.25	-1.78
Pogonophryne scotti	-74.75	-29.75	-1.79
Pogonophryne scotti	-74.75	-25.25	-1.78
Pogonophryne scotti	-74.25	-130.75	-1.79
Pogonophryne scotti	-73.75	171.25	-1.79
Pogonophryne scotti	-73.75	-22.75	-1.79
Pogonophryne scotti	-73.75	-22.25	-1.79
Pogonophryne scotti	-73.75	-21.25	-1.79
Pogonophryne scotti	-73.75	-20.75	-1.79
Pogonophryne scotti	-73.25	-21.75	-1.79
Pogonophryne scotti	-73.25	-20.75	-1.79
Pogonophryne scotti	-73.25	-20.25	-1.79
Pogonophryne scotti	-72.75	-19.25	-1.76
Pogonophryne scotti	-72.75	-17.25	-1.75
Pogonophryne scotti	-72.75	-130.75	-1.79
Pogonophryne scotti	-71.75	172.25	-1.74
Pogonophryne scotti	-71.75	170.25	-1.78
Pogonophryne scotti	-71.75	-12.75	-1.75
Pogonophryne scotti	-71.75	-12.25	-1.75
Pogonophryne scotti	-71.75	-177.25	-1.72
Pogonophryne scotti	-71.25	170.75	-1.78
Pogonophryne scotti	-71.25	-13.25	-1.75
Pogonophryne scotti	-71.25	-12.75	-1.75
Pogonophryne scotti	-70.75	-10.75	-1.71
Pogonophryne scotti	-70.75	-8.25	-1.73
Pogonophryne scotti	-70.75	-7.75	-1.76
Pogonophryne scotti	-70.25	-8.75	-1.73
Pogonophryne scotti	-70.25	-7.25	-1.76
Pogonophryne scotti	-67.75	77.25	-1.65
Pogonophryne scotti	-67.75	76.75	-1.63
Pogonophryne scotti	-67.75	71.25	-1.67
Pogonophryne scotti	-67.25	76.75	-1.63
Pogonophryne scotti	-67.25	74.75	-1.53
Pogonophryne scotti	-67.25	74.25	-1.53
Pogonophryne scotti	-67.25	70.75	-1.7
Pogonophryne scotti	-67.25	70.25	-1.7
Pogonophryne scotti	-66.75	75.75	-1.46
Pogonophryne scotti	-66.75	75.25	-1.46
Pogonophryne scotti	-66.75	74.75	-1.43
Pogonophryne scotti	-66.75	72.75	-1.46
Pogonophryne scotti	-66.25	88.75	-1.71
[truncated: 1,429 more rows]
